# Supplementary material for: Human Mesenchymal Stem Cell‐Derived Miniature Joint System for Disease Modeling and Drug Testing
Source: Adv Sci (Weinh). 2022 Apr 18;9(21):2105909. doi: 10.1002/advs.202105909 (PMC9313499; doi:10.1002/advs.202105909)
Supplement: Supplementary file 3 — Supplemental Table 1 [file ADVS-9-2105909-s002.xlsx]

## Sheet: Table S1
Table S1. Composition of media used for generating and culturing 3D microtissues.

## Sheet: Table S2 (for Figure 2)
Table S2. Gene expression levels relative to RPL13A for different microtissues on Day 28.
	OC-O	OC-C			GM	AM			GM	FM
OCN	0.008042	0.000572		PPARG	0.00184	0.01352		COL1	1.79469	4.49037
	0.007365	0.000397			0.00127	0.01406			2.00085	5.28783
	0.006786	0.000232			0.00145	0.01359			1.82389	5.72468
	0.008435	0.000878			0.00161	0.01118			2.02828	5.16484
COL2	0.000376	0.056182		ADIPOQ	0.0001	0.42794		VCAN	0.101332	0.19625
	0.000246	0.07072			8e-05	0.37659			0.095022	0.150871
	0.00046	0.065069			9e-05	0.4905			0.089284	0.195629
	0.000344	0.085366			0.00011	0.28569			0.102371	0.170407
ACAN	0.324447	3.27205		LEP	3e-05	0.00013		TNC	0.130836	0.290237
	0.176835	2.13815			3e-05	0.0002			0.109397	0.268083
	0.235015	1.51848			4e-05	0.00023			0.11355	0.324135
	0.160688	2.84041			5e-05	0.00012			0.119468	0.251557
Note: The results are presented in Figure 2.

## Sheet: Table S3 (for Figure 3b)
Table S3. Gene expression levels relative to RPL13A for different microtissues on Day 56.
Gene	AT	SFT	OC-O	OC-C
OCN	0.0021265	0.0004047	0.0491924	0.0011093
	0.0011428	0.0010832	0.0435815	0.0008368
	0.0003469	0.0010527	0.064624	0.0026928
ACAN	0.048719	0.069993	0.791698	3.44872
	0.050875	0.170925	0.952641	3.66635
	0.003634	0.178451	0.59453	2.78996
COL2	0.0097827	0.0003161	0.0001079	0.129364
	0.0049064	0.0009063	0.0001885	0.15756
	0.0001246	0.0019807	0.0001203	0.109046
ADIPOQ	0.102073	0.001775	0.000386	0.000144
	0.142917	0.001637	0.000602	8.41e-05
	0.132246	0.003774	0.000274	7.48e-05
LEP	0.003692	8.2e-06	1.38e-05	4.7e-06
	0.0037832	1e-06	7.6e-06	9.5e-06
	0.0035123	1.2e-06	8.7e-06	4.6e-06
TNC	0.150992	0.477551	0.0470572	0.0462479
	0.174919	0.403739	0.0606802	0.0742749
	0.141027	0.379352	0.103016	0.0649962
COL1	0.218409	3.74673	7.45299	1.71648
	0.16366	5.41254	5.4079	1.37217
	0.251602	3.86271	6.79783	1.09469
Note: The results are presented in Figure 3b.

## Sheet: Table S4 (all DEGs)
Table S4. All DEGs for each tissue component of the inflamed miniJoint (treating SFT with 10ng/ml IL-1b) as compared to the healthy control.
Tissue	# of DEGs
AT	790
SFT	1839
OC-O	1376
OC-C	568
* Cutoff values set at p-value<=0.05 AND fold-change >=1.5
	AT					SFT					OC-O					OC-B
Gene	log2FoldChange	p-value	Adjusted p-value		Gene	log2FoldChange	p-value	Adjusted p-value		Gene	log2FoldChange	p-value	Adjusted p-value		Gene	log2FoldChange	p-value	Adjusted p-value
ABCB11	-0.680005	0.0211025	0.970678		ABALON	1.11935	4.25137e-08	4.03298e-06		AAGAB	1.12254	0.00368953	0.281896		ABCB10	-1.0824	0.0310771	NA
ACAP3	0.744455	0.0242006	0.981293		ABCA5	-1.18642	0.0116225	NA		ABALON	0.85136	0.000626109	0.145381		ABRA	1.67759	0.013856	NA
ACP5	0.879439	0.0305995	0.981293		ABCA6	-0.949207	0.00905882	0.140033		ABCB8	-0.6803	0.0151231	0.40859		ACRV1	-1.64968	0.0193151	NA
ACTB	1.10427	0.0281829	0.981293		ABHD10	0.866462	0.0271653	0.273941		ABHD17C	-1.60453	0.00480357	NA		ACTRT1	3.09888	0.00258104	NA
ACTN1-AS1	1.7883	0.0387129	NA		ABHD12B	-0.880299	0.00992687	0.149496		ABO	-0.653015	0.0181277	0.436381		ADAM33	0.895152	0.00615422	0.627564
ADAMTS8	0.735414	0.00864704	0.776107		ABHD16B	0.946112	0.000733903	0.0225016		ACP5	-1.48948	0.0009331	0.172243		ADH1A	-1.22611	0.0249924	NA
ADAT2	-0.686974	0.0345261	0.986412		ABO	0.634605	0.0136347	0.18321		ACRC	1.41399	0.0352067	NA		ADRA1A	-0.812266	0.0417034	NA
ADGRB2	0.704406	0.00057264	0.2254		ACAN	-0.607928	0.00234118	0.0556418		ACSF3	-0.846755	0.0208083	0.455413		AHCYL2	-0.704449	0.0368557	0.999118
ADGRL4	-1.81047	0.00324105	NA		ACO1	0.758489	0.00194277	0.0487846		ACSM5	-0.803887	0.00236932	0.245247		ALLC	1.29813	0.0447896	NA
ADH1B	0.739077	0.0231625	0.981293		ACOT12	-0.707343	0.0434767	0.342962		ACTL8	0.797266	0.0282906	0.512158		ALMS1-IT1	1.65361	0.0438867	NA
ADH1C	-0.896826	0.04744	NA		ACOT13	0.630194	0.00806716	0.129764		ACTN3	-0.791714	0.0168633	0.422235		ALOX12	0.595309	0.0267762	0.999118
ADH5	1.17016	0.00963196	NA		ACOT8	0.680271	0.00766095	0.125227		ACTR3	1.52498	0.000668683	0.145381		AMZ2	1.27694	0.041378	NA
ADIPOQ	0.66251	0.000720702	0.236641		ACPP	0.696391	0.0397615	0.328258		ACTR8	0.745283	0.0412619	0.560362		ANGPTL2	0.593423	0.0216315	0.999118
ADIPOQ-AS1	1.53923	0.00441526	0.618562		ACSL1	0.666104	0.01677	0.207659		ACYP2	2.83923	0.0134838	NA		ANKRD13B	0.832785	0.0210769	NA
ADIRF	1.96582	0.0055551	NA		ACSL4	1.0154	0.0103984	0.154089		ADAM1A	-2.0078	0.0130253	NA		AP1S2	-1.04291	0.0385555	NA
ADK	-1.46642	0.0324242	NA		ACSS1	-0.921755	0.00964048	0.146738		ADAM21	0.786158	0.0345812	0.538428		AP3S1	-1.48783	0.0421779	NA
ADTRP	-0.745049	0.0180268	0.947957		ACTA2	0.657434	0.00642822	0.111654		ADD3-AS1	0.822925	0.00149421	0.197758		AP3S2	-3.21906	0.0229913	NA
AES	1.4913	0.0127787	NA		ACTB	1.02904	0.00358524	0.0742398		ADGRB3	0.713521	0.0368946	0.545104		APOE	0.968938	0.0213579	NA
AFM	-0.803258	0.0408819	0.999763		ACTBL2	-0.864636	0.0464924	NA		ADGRE4P	0.696278	0.0341814	0.538428		AREL1	0.717092	0.0233759	0.999118
AGPAT2	1.28982	0.000581527	0.2254		ACTC1	0.738677	0.0301263	0.288077		ADGRF4	0.849226	0.0207513	0.455413		ARPIN	0.848774	0.0231185	NA
AGPAT4-IT1	0.873154	0.0367653	NA		ACTL10	1.11064	0.024944	NA		ADM2	-0.655474	0.0361212	0.545104		ARRDC1	1.00789	0.00709827	NA
AKR1C1	0.758117	0.0397646	0.999763		ACTN1	0.887016	9.42437e-06	0.000553445		ADRA1B	-0.977291	0.0248718	0.487328		ARRDC3-AS1	1.22693	0.0134623	NA
ALDH1A2	-0.601645	0.0265506	0.981293		ACTR3	1.12243	0.00787492	0.127411		ADRA2C	-1.77453	0.0105111	NA		ASAP3	0.609229	0.0381229	0.999118
ALDH1L1-AS1	2.00934	0.000151076	NA		ADAM21P1	-1.35779	0.0175248	NA		AGAP4	-1.29912	0.0279901	NA		ATG4B	0.938426	0.0208148	NA
ALDH1L1-AS2	1.11678	0.0151766	NA		ADAM22	-0.625286	0.0293711	0.285456		AGTRAP	-0.712171	0.0491766	0.587159		ATP13A4-AS1	1.25395	0.0497388	NA
ALDH3A1	0.876264	0.0108907	0.841912		ADAM5	-1.89297	0.0479994	NA		AKAP1	-0.669114	0.0101762	0.37471		ATP5S	-0.892628	0.0265369	NA
ALKBH1	-0.842589	0.0298911	0.981293		ADAMTS20	-0.782881	0.034647	0.309107		AKAP10	-1.10182	0.0117944	0.393307		BEND4	-1.00929	0.00737704	NA
ANAPC2	0.882896	0.0414641	NA		ADAMTS7	0.636188	0.0140566	0.186397		AKR1A1	0.887063	0.0158774	0.413256		BMF	-0.735182	0.0441312	NA
ANGPTL2	0.746204	0.00866349	0.776107		ADAMTS7P1	0.633322	0.034555	0.308797		AKR1B15	0.770809	0.0477464	0.58163		C10orf54	-0.712756	0.0427016	NA
ANKDD1A	-0.742775	0.0262946	0.981293		ADCY8	-0.654902	0.0245514	0.261262		AKR7A3	-1.10831	0.0412579	NA		C11orf42	1.39749	0.0242737	NA
ANKRD18B	0.763127	0.0432278	0.999763		ADD3-AS1	1.4099	1.15262e-18	3.5536e-16		ALDH1A2	0.735597	0.00904144	0.363879		C11orf57	0.878266	0.0110086	NA
ANKRD36	-0.784592	0.0171797	0.947957		ADGRA2	0.630675	0.00193331	0.0486571		ALDH7A1	0.721254	0.0444363	0.57456		C12orf56	-2.15499	0.0193638	NA
ANKRD37	0.962511	0.044492	NA		ADGRL3	-0.843511	0.0235728	0.257106		ALG1L	0.902738	0.0454939	0.575982		C12orf57	1.29855	0.0225844	NA
ANP32B	1.21791	0.0363221	NA		ADGRL4	1.64395	0.000185625	NA		ALOX5	-0.806856	0.0146084	0.406925		C14orf37	-1.20655	0.0315168	NA
ANTXRLP1	-1.76354	0.00405497	NA		ADHFE1	0.607259	0.0150444	0.194386		ALS2CL	-0.769922	0.00172408	0.217902		C15orf43	-1.18294	0.0196665	NA
APOM	0.7593	0.0193383	0.960781		ADPGK-AS1	1.10476	4.14508e-08	3.96605e-06		AMD1	1.55712	0.0017992	0.225366		C17orf97	0.696208	0.0262412	0.999118
AQP7	0.925803	0.0071575	0.740538		ADRM1	1.44412	0.00172822	NA		AMH	-1.91718	0.00261944	NA		C18orf8	0.85665	0.000205204	0.045998
ARG2	0.682471	0.0183164	0.947957		ADSS	1.0485	0.00548998	0.100082		AMHR2	-0.690706	0.0187389	0.43893		C19orf54	1.58044	0.00109196	NA
ARHGAP21	-0.68271	0.00837609	0.772993		AEBP1	-1.37211	3.54513e-14	7.28654e-12		AMPH	-1.05716	0.00560402	0.30295		C1R	0.937544	3.13454e-05	0.01335
ARHGEF16	0.906945	0.0292729	NA		AES	1.75586	0.00315179	NA		AMZ1	-0.648163	0.0162389	0.416306		C1S	0.665983	0.00219733	0.311948
ARNTL2	-0.666516	0.010559	0.839027		AGAP11	-1.34441	0.0154516	NA		ANKRD13B	-0.684772	0.0298623	0.51913		C1orf146	2.39884	0.0358306	NA
ARSJ	-0.946591	0.0240312	0.981293		AGBL5	0.646896	2.29662e-05	0.00122549		ANKRD13C	1.45018	0.0052358	0.298766		C1orf64	3.36164	0.0163557	NA
ASB16	0.710697	0.040111	0.999763		AGTPBP1	-1.69549	0.0132934	NA		ANKRD2	-1.02885	0.0359007	0.545077		C20orf195	-1.68826	0.0466312	NA
ASB18	-0.772687	0.0430326	0.999763		AGTRAP	0.867914	0.0114137	0.16306		ANKRD33	-1.04451	0.0297119	NA		C20orf202	1.22493	0.0327403	NA
ASZ1	-1.2921	0.0258722	NA		AHNAK2	-1.10517	3.41142e-11	4.79283e-09		ANKRD50	-0.678927	0.0348036	0.538428		C22orf42	-2.01433	0.0110593	NA
ATP5A1	0.788323	0.0229068	0.981293		AIMP1	-0.655488	0.0399272	0.328992		ANP32C	3.38535	0.0211109	NA		C3orf36	1.08233	0.00806553	NA
AVPR1A	0.68675	0.0354709	0.987576		AIMP2	1.67973	0.000131525	NA		AOX2P	0.681842	0.0127001	0.401284		C5orf46	-2.03284	0.0405117	NA
B3GNT4	-1.51839	0.0217165	NA		AIPL1	-0.756884	0.0339107	0.304757		AP4B1-AS1	-0.699015	0.0230429	0.470893		C7orf43	-0.933216	0.0164238	NA
B3GNTL1	0.747138	0.0451723	0.999763		AIRE	1.10693	0.046213	NA		APOBEC2	-1.24216	0.0470527	NA		C7orf77	-1.9361	0.0368492	NA
B9D1	-1.08734	0.0209721	NA		AKAP12	0.834457	2.63223e-06	0.000173899		APOBR	-0.902177	0.0346257	0.538428		C9orf85	-2.88354	0.0209942	NA
BAG3	0.758097	0.0465209	0.999763		AKAP3	-0.838496	0.0216447	0.244093		APOC1P1	-1.90947	0.0230355	NA		CACNA1C-IT2	-1.64148	0.00381372	NA
BBIP1	0.86987	0.0292748	0.981293		AKNA	-0.678966	0.00524596	0.0976927		APRT	-1.16614	0.0262569	NA		CAPS	-1.61549	0.0169185	NA
BCL9L	0.733168	0.00928241	0.793646		AKR1C1	1.28483	5.14703e-05	0.00240029		APTR	0.613013	0.0197389	0.448086		CARD8	-0.653719	0.0346667	0.999118
BIRC7	1.12052	0.0474987	NA		ALB	-2.14927	0.0122034	NA		AQP12A	-1.7623	0.00606822	NA		CBY3	-1.49964	0.0301538	NA
BOD1L2	-0.860805	0.00632316	0.712566		ALDH1A3	-1.10244	0.000551635	0.0174931		AQP2	-0.682922	0.00856801	0.358808		CCDC102A	-1.3527	0.0304167	NA
BOK-AS1	1.48633	0.00149093	0.376881		ALDH1L1-AS1	-2.04005	0.0493329	NA		AQP8	1.00713	0.00913737	0.364171		CCDC105	0.972636	0.0479683	NA
BRAT1	0.945447	0.0228225	0.981293		ALDH9A1	-0.872032	0.0252737	0.264386		ARAP3	-0.613402	0.0225517	0.468707		CCDC168	-0.629289	0.0417216	0.999118
BRD1	-0.623845	0.048982	0.999763		ALPI	0.862224	0.0263148	0.269933		ARHGAP24	0.981962	0.00400058	0.28679		CCDC177	-1.3292	0.0284555	NA
BTBD1	1.54394	0.00809726	NA		ALPK1	-0.672595	0.0232676	0.254933		ARHGAP27	-0.70197	0.0386376	0.55503		CCDC28B	0.833327	0.0211655	NA
C11orf24	-0.833132	0.0455531	0.999763		ALX3	1.00437	0.00868285	0.136696		ARHGAP33	-0.723001	0.0255745	0.493347		CCDC54	1.91853	0.0306467	NA
C12orf50	1.45688	0.0492837	NA		AMIGO3	0.704947	0.0108881	0.1588		ARHGAP36	1.18439	0.0135322	0.403696		CCDC80	0.736419	0.000115063	0.0347633
C12orf73	1.60225	0.0384314	NA		AMMECR1	0.935642	0.0148783	0.193365		ARHGEF12	0.588757	0.00720646	0.341792		CCDC85B	-0.863485	0.0351507	NA
C15orf65	3.21988	0.0233651	NA		ANGPTL1	1.17578	0.00246993	0.0574711		ARHGEF34P	-1.12932	0.0361409	NA		CCL2	1.25475	0.00394439	NA
C16orf87	-3.94452	0.038911	NA		ANKAR	-0.961855	0.0135354	NA		ARL16	-2.07394	0.00168192	NA		CCR4	-0.772387	0.0441043	NA
C16orf96	0.671917	0.0395182	0.999763		ANKFN1	-0.904596	0.00675233	0.115655		ARL3	-0.780422	0.0368349	0.545104		CD248	0.885583	0.00035949	0.0765533
C18orf65	-1.07535	0.0394411	NA		ANKRD33	-0.961072	0.0495875	NA		ARL5B	1.45024	0.0262186	NA		CD276	0.599395	0.00817113	0.715476
C19orf66	-0.707056	0.0405549	0.999763		ANKRD34C-AS1	-0.872958	0.0290007	NA		ARMC2-AS1	1.00871	0.0297223	0.518957		CD68	0.744088	0.00946086	0.774881
C1orf115	0.811829	0.0267251	0.981293		ANKRD36BP1	0.823707	0.000383079	0.0136276		ART1	-0.675854	0.0323511	0.536836		CDH7	-0.936815	0.0238257	NA
C1orf54	-2.22773	0.0195556	NA		ANKRD49	2.10773	0.027436	NA		ASAH1	-1.21076	0.0271529	NA		CEBPB-AS1	0.793726	0.0426799	0.999118
C22orf15	0.933859	0.0179823	0.947957		ANKS6	0.596956	0.0439901	0.344716		ASCC2	-0.709972	0.015563	0.409853		CENPA	1.36769	0.0433796	NA
C2orf82	-1.79852	0.0404311	NA		ANO2	-0.655952	0.0027313	0.0619933		ATF7IP2	0.855002	0.0119368	0.394027		CENPI	-1.62956	0.04517	NA
C6orf1	1.32676	0.0414268	NA		ANP32E	-1.36267	0.0269469	NA		ATG16L1	0.643779	0.0129874	0.403099		CEP44	-1.48652	0.000633715	NA
C7	-0.598221	0.0300791	0.981293		ANPEP	0.691307	0.00157043	0.0415996		ATP1B3	1.46636	0.0245431	NA		CHCHD4	-1.50518	0.0319427	NA
C9orf153	-1.33978	0.0371174	NA		ANXA5	0.680283	0.0373153	0.320559		ATP2B2	-0.593382	0.00907896	0.363879		CHI3L1	1.59916	8.58299e-17	1.2185e-13
C9orf3	-0.739141	0.00906764	0.790874		AP2M1	1.02331	0.000100096	0.00427294		ATP5B	0.800083	0.0338112	0.538428		CHI3L2	1.91158	6.74731e-14	7.1842e-11
C9orf40	1.39147	0.0273992	NA		AP3D1	0.687417	0.0126129	0.173042		ATP5J2	-3.31383	0.0471797	NA		CHMP1A	1.00706	0.0290137	NA
C9orf91	-0.62902	0.013191	0.913005		APC2	0.61347	0.0138555	0.184763		ATP6AP1L	-0.928255	0.0170991	0.42608		CHST8	1.27618	0.00610246	NA
CACNA1H	0.58878	0.0270561	0.981293		APH1B	-0.781983	0.0387207	0.324147		ATP6V0C	0.964263	0.0392968	0.555406		CIB1	0.771018	0.0105665	0.790427
CACTIN-AS1	0.887281	0.045805	0.999763		APLN	-1.91497	0.000416679	0.0145395		ATP6V1F	-1.0212	0.0302652	0.522894		CIDEA	1.84413	0.0279484	NA
CALCRL	0.995873	0.0470276	NA		APOA1-AS	1.07693	0.0120175	NA		ATXN7L3B	-1.13615	0.00492856	0.298766		CIPC	-0.807333	0.0431697	NA
CAND1.11	-0.71413	0.0363551	0.99474		APOE	-1.20593	0.00159156	0.0420587		B3GALNT1	0.981378	0.0304936	0.523878		CKB	-0.99738	0.024686	NA
CANX	0.785366	0.00142967	0.369427		APOL3	-0.648025	0.0355739	0.313361		B3GALNT2	0.852889	0.0250976	0.491066		CLCC1	-0.854526	0.00172459	0.253277
CARD8	-0.679697	0.0197766	0.960781		APOM	0.710992	0.00607911	0.107768		B3GALT1	1.26809	0.0450127	NA		CLDN22	-0.906876	0.0206227	NA
CARD9	0.985382	0.0479482	NA		APP	0.901785	8.06577e-06	0.000478727		B3GNT3	0.743528	0.0198844	0.44871		CLEC2A	-2.34117	0.0414825	NA
CASC21	-0.860271	0.0227659	0.981293		APTR	0.863523	0.00137317	0.0377791		B3GNT6	-0.77673	0.030174	0.522894		CLK1	-1.33239	0.0142369	NA
CASP16P	1.21677	0.0103178	NA		AQP1	0.727408	0.0480881	0.362834		BAALC	-0.967918	0.0303583	0.523214		CLSTN1	0.704902	0.00618871	0.627564
CBX8	1.11783	0.0105273	NA		AQP4	-0.63332	0.0377041	0.321659		BAAT	0.762787	0.0440896	0.573944		CNOT7	-1.23012	0.0103571	NA
CCDC102A	1.0936	0.0198251	NA		AQP6	-0.792259	0.0467968	NA		BATF2	-1.02878	0.00521387	0.298766		COL9A2	-0.766099	0.0299872	0.999118
CCDC140	0.813132	0.0425874	0.999763		ARF1	1.18032	0.000407467	0.0143116		BBIP1	0.930407	0.0107951	0.38437		COPZ1	-0.790503	0.0319493	NA
CCDC152	1.07708	3.47927e-06	0.0080914		ARG2	0.919101	2.42724e-06	0.000163272		BBS1	-0.626068	0.0372801	0.545363		CPD	-0.721514	0.0459547	NA
CCDC37-AS1	2.16553	0.0105351	NA		ARHGAP27	0.636062	0.0440926	0.345123		BCAN	-0.689396	0.00367003	0.281896		CPLX2	0.93962	0.0182287	NA
CCDC42B	1.07186	0.000474084	0.212025		ARHGAP28	-0.867217	0.0398625	NA		BCL2A1	1.92788	0.0193768	NA		CRYBB1	1.36199	0.0101868	NA
CCDC84	0.818665	0.0429302	NA		ARHGEF1	0.73062	0.00714786	0.119479		BCL7C	0.930095	0.0307289	0.524638		CSNK2A3	-2.79927	0.0235076	NA
CCDC9	-0.76802	0.0378293	0.999763		ARHGEF11	0.615452	0.00117425	0.0330788		BICC1	0.862117	0.0229147	0.470893		CST9	-2.1483	0.0227198	NA
CCL4L2	-3.44238	0.0145085	NA		ARHGEF3-AS1	-2.2005	0.00460343	NA		BICD1	0.858555	0.0269285	0.502368		CTAGE5	-1.61616	0.0266201	NA
CCL7	-0.759937	0.0499987	0.999763		ARHGEF7-AS2	-1.20677	0.0488157	NA		BIRC8	2.98262	0.00502603	NA		CTAGE9	2.90975	0.0447169	NA
CCND1	0.699284	0.0372032	0.999763		ARID3C	1.10284	0.0383946	NA		BLCAP	-1.3076	0.0329924	NA		CTNNB1	-0.899572	0.013975	NA
CCNH	1.18033	0.0339188	NA		ARIH2OS	1.36046	0.00265175	NA		BMP6	0.639623	0.0436491	0.571309		CTRB2	1.62884	0.0380152	NA
CCT6P1	1.80853	0.0202323	NA		ARL17A	0.756007	0.0223907	0.248266		BOD1	-1.04165	0.045668	NA		CTSB	0.971417	5.85149e-07	0.00049843
CD74	0.927279	0.0152354	0.947957		ASB12	-1.44083	0.028985	NA		BOK-AS1	1.99433	0.00146273	NA		CTSD	0.639452	0.0048731	0.535289
CDHR5	0.686562	0.0440422	0.999763		ASB16	0.762725	0.00452034	0.0884854		BRD2	0.73263	0.00766695	0.34922		CTSL	0.78673	0.00823159	0.715476
CDK5	1.04054	0.0177872	NA		ASTE1	0.832008	0.00485127	0.0929953		BRD7	1.66945	0.018002	NA		CYP4F35P	-0.730034	0.0482472	NA
CDK6	-0.629991	0.0143555	0.947957		ATF4	0.827266	0.00287601	0.063461		BRI3BP	1.37761	0.0360638	NA		CYP51A1-AS1	-1.43872	0.00406041	NA
CDKN2C	0.91985	0.00410775	0.612377		ATF7IP2	-1.00373	3.70827e-05	0.00184565		BRICD5	1.3555	0.00634325	0.317819		DACH2	-2.08971	0.0136758	NA
CEBPZ	0.937084	0.0315833	0.981293		ATG7	0.908978	1.14497e-10	1.53108e-08		BSX	1.13584	0.00268913	0.253258		DARS2	-0.760875	0.0127824	0.892158
CEP162	-0.905481	0.00530283	0.668192		ATP1A1-AS1	1.27046	4.08179e-15	1.02963e-12		BTBD8	-1.62253	0.0451405	NA		DBIL5P2	-2.13965	0.0464958	NA
CEP95	-0.798087	0.0187813	0.94967		ATP6V0C	1.19812	0.00226485	0.0545645		BZRAP1	-0.602311	0.012226	0.394272		DCST1	0.715723	0.0380437	NA
CERS6-AS1	0.778355	0.0322838	0.981293		ATP6V1A	-0.811267	0.0427278	0.339864		C10orf111	0.833223	0.0258199	0.495524		DCTN1-AS1	-0.781192	0.0496649	NA
CFAP126	0.871968	0.033826	NA		ATP6V1C2	0.980848	6.5844e-13	1.16e-10		C10orf82	-1.68428	0.0433816	NA		DDC-AS1	-1.31573	0.0468643	NA
CFAP43	-0.645229	0.0491391	0.999763		ATP8A1	-0.62799	0.0309659	0.291757		C10orf88	1.47698	0.0120657	NA		DIAPH2-AS1	1.36399	0.0383475	NA
CFAP58-AS1	-1.2839	0.0431399	NA		ATXN1L	-0.624026	0.00883617	0.137936		C11orf39	2.92215	0.0284343	NA		DIRAS1	-0.896549	0.0430934	NA
CFLAR-AS1	0.686578	0.0176466	0.947957		AXDND1	-0.920554	0.0213857	0.242699		C11orf74	1.55006	0.0176887	NA		DKFZP586I1420	1.97665	0.0216656	NA
CHCHD10	1.87601	0.00118319	NA		B2M	1.24723	0.000417884	0.0145395		C12orf75	2.18776	0.0420704	NA		DLGAP1-AS2	2.1556	0.0349303	NA
CHID1	0.63245	0.0446886	0.999763		B3GNT6	-1.06156	0.0101196	NA		C12orf80	-1.15895	0.0101764	0.37471		DLGAP1-AS3	-2.45096	0.000544169	NA
CHST12	1.96212	0.0020878	NA		B3GNT9	0.719996	0.0445385	0.346569		C14orf166	1.34288	0.0128163	NA		DLX2	-1.44826	0.0458808	NA
CIB1	0.825702	0.0403901	0.999763		B4GALT1-AS1	0.881253	0.000242181	0.009237		C15orf32	0.811553	0.0365181	0.545104		DNAJC9	1.23567	0.0356469	NA
CLINT1	-1.35156	0.000669628	0.235953		B9D1	0.887997	0.0316995	0.294182		C15orf39	-0.771244	0.0442809	0.574165		DND1	0.68692	0.0263186	0.999118
CLLU1	-0.798615	0.0099077	0.828826		BAALC-AS1	-1.39955	0.00305647	NA		C15orf52	-0.863406	0.00486189	0.297235		DNM1P35	0.819139	0.0291071	NA
CLYBL-AS1	-0.699068	0.0396145	0.999763		BACE1-AS	0.714269	0.0238521	0.257391		C16orf70	0.604739	0.00497964	0.298766		DNM3OS	-1.18236	0.00771384	NA
CMSS1	-1.23474	0.0210718	NA		BAD	1.1098	0.00959754	NA		C17orf77	-0.774015	0.0389237	0.55503		DSCAM-IT1	-1.77591	0.0257108	NA
COA6	-2.34912	0.0333271	NA		BAG3	0.631084	0.0438801	0.344674		C19orf33	-0.981063	0.0152257	0.40859		DSCR4	-1.4221	0.0172001	NA
COMMD7	-1.34049	0.0362744	NA		BANF2	0.838355	0.044963	NA		C19orf68	-0.960982	0.00505901	0.298766		DSG2-AS1	1.12558	0.000682984	0.111878
COMMD9	-0.920379	0.00402739	0.612377		BBS9	-0.944208	0.0145299	0.190623		C1QB	-2.44405	0.0187862	NA		DST	0.62634	0.0007458	0.117643
COMP	1.27302	5.27364e-05	0.0557472		BCCIP	0.749173	0.00228184	0.0548184		C1QL1	1.941	0.0384596	NA		EBNA1BP2	-1.39024	0.0484002	NA
CORO1B	0.855664	0.0433494	NA		BCKDK	-0.644526	0.0294431	0.285604		C1QL4	-1.56155	0.0305372	NA		EEF1G	-0.699109	0.0460972	NA
COX20	1.25178	0.00568539	NA		BDKRB2	1.00096	0.000402176	0.0142158		C1QTNF3	1.15437	0.0124838	0.398657		EFEMP2	0.69732	0.0427613	NA
CRAT	0.773462	0.0183572	0.947957		BDNF-AS	1.7235	3.97009e-13	7.34401e-11		C1R	0.668313	0.00184558	0.227119		EFNA2	-1.8852	0.0179314	NA
CRHR1-IT1	-0.927979	0.0153925	0.947957		BEND3P3	0.909607	3.82318e-06	0.000241099		C1orf112	0.844126	0.0439147	0.573554		ELFN1-AS1	-0.645797	0.0485043	0.999118
CRYAB	1.47101	0.0126829	0.899246		BEST1	1.71087	3.18133e-18	9.292e-16		C1orf220	-1.2307	0.0409957	NA		EMC6	-1.64292	0.032023	NA
CST9	-1.27142	0.0193196	NA		BID	0.805392	0.0388004	0.324333		C22orf23	0.67304	0.0137836	0.403696		ENO4	-0.97218	0.0491294	NA
CTB-113P19.1	1.1913	0.00414424	0.612377		BLOC1S1	-2.43257	0.0338129	NA		C2orf69	-1.06477	0.0371132	0.545363		EPAS1	0.891983	0.00017862	0.0422635
CTBP1-AS	0.698598	0.018866	0.94967		BMP6	1.27528	1.7429e-10	2.24936e-08		C2orf88	0.941826	0.00432738	0.28679		EPHX4	2.19628	0.0387046	NA
CTGF	1.25302	0.00396548	NA		BNC1	-0.821384	0.0384859	NA		C3orf70	1.35309	0.000298877	0.0985997		EPN3	0.613686	0.0268509	0.999118
CTRB2	1.34123	0.0497963	NA		BNIP1	1.60211	0.0121227	NA		C6orf141	-2.94812	0.0487636	NA		ESX1	1.47678	0.0450902	NA
CTSD	0.704476	0.0342626	0.981293		BRCC3	-1.01854	0.0370023	NA		C7orf49	0.670155	0.0298172	0.51913		EXOC6	-1.83311	0.0323192	NA
CTSK	-0.817121	0.0330264	0.981293		BROX	-1.28107	0.00962206	NA		C8orf31	-0.651627	0.0268296	0.502323		F2RL1	-0.749642	0.0231553	0.999118
CTSO	-1.07224	0.0207356	NA		BSPH1	-1.02148	0.017396	NA		C8orf37-AS1	-2.0171	0.00567732	NA		FAM122B	1.03964	0.0380132	NA
CTU1	0.922378	0.0325915	NA		BYSL	1.11503	0.00390391	0.0796268		C8orf48	-3.58685	0.0232477	NA		FAM127B	0.929129	0.0264037	NA
CX3CL1	1.08117	0.00130711	0.345433		C10orf10	-1.0159	0.000411263	0.0143994		C8orf58	-1.03284	0.0153487	0.40859		FAM127C	1.55502	0.0136279	NA
CXCL10	-0.861676	0.0468448	NA		C10orf55	-0.649975	0.00451224	0.0884829		C9orf57	0.811367	0.0229969	0.470893		FAM133B	-1.55007	0.027685	NA
CYB5A	2.01056	0.00809737	NA		C11orf63	-1.22097	0.00793255	NA		CABP7	-0.744605	0.0293561	0.517383		FAM135A	-1.06187	0.0359937	NA
CYBB	-1.0511	0.01136	0.850745		C11orf86	-1.72243	0.0412714	NA		CABYR	1.54843	0.00976832	NA		FAM138D	-3.69644	0.0228695	NA
CYP1B1	0.991455	0.0114106	0.850745		C12orf42	-0.754562	0.0138038	0.184366		CAMK1G	-1.08498	0.00114573	0.18777		FAM207A	2.95012	0.0162039	NA
CYP3A4	-0.766298	0.0281312	0.981293		C12orf65	1.29223	0.0274901	NA		CAMKK2	-0.677828	0.00573777	0.308411		FAM3B	1.42914	0.0122453	NA
CYP4F62P	-1.21595	0.0466112	NA		C14orf142	-1.88347	0.0362428	NA		CAMLG	1.40895	0.0315044	NA		FAM65C	0.752807	0.0120616	0.866698
CYYR1	-0.811182	0.0263702	0.981293		C14orf80	0.889053	0.0487199	NA		CASKIN2	-0.72348	0.0187021	0.43893		FAM72A	-1.40781	0.0425221	NA
DAAM2	-0.639823	0.00529605	0.668192		C16orf58	0.862779	0.000187685	0.0074397		CASP8	0.769934	0.00949505	0.365767		FAM83D	-1.32147	0.0158936	NA
DACH2	1.18083	0.0262269	NA		C16orf70	0.744431	0.000101248	0.00430558		CATSPER2	0.726627	0.040243	0.558215		FAM87B	1.07697	0.0292108	NA
DCAF10	0.598701	0.0382971	0.999763		C16orf71	0.777501	0.042282	0.338971		CBX8	-1.32186	0.0485195	NA		FAS-AS1	1.44768	0.00118983	NA
DDTL	1.27678	0.000435962	0.202774		C17orf50	1.20114	0.0221969	NA		CCAT1	1.17172	0.0122988	0.394827		FAXC	-0.755544	0.0360984	NA
DDX11L10	1.4202	0.0225568	NA		C17orf58	2.01075	0.0145565	NA		CCDC103	-1.25579	0.0289631	NA		FBXO32	0.693208	0.0391801	0.999118
DDX31	0.754156	0.0190602	0.955312		C17orf77	-0.689571	0.0351498	0.310728		CCDC110	1.18814	0.0395769	NA		FBXW2	-0.714146	0.0104477	0.790427
DEFB115	2.70904	0.0326558	NA		C17orf98	-1.56432	0.0356083	NA		CCDC114	-0.62244	0.0226124	0.46919		FEM1B	-1.06612	1.26066e-06	0.000894855
DGAT1	0.631105	0.0170509	0.947957		C18orf25	-0.924188	0.0398838	NA		CCDC121	-1.98825	0.0358427	NA		FGF12	1.0233	0.0245595	NA
DGKI	-0.589653	0.0210258	0.970678		C18orf8	0.587074	0.0126088	0.173042		CCDC14	-0.734624	0.0253828	0.491843		FGF13	-1.29612	0.0119717	NA
DHH	0.792598	0.0491848	NA		C19orf44	0.626769	0.00903239	0.139934		CCDC144NL	2.05875	0.0318028	NA		FGF13-AS1	2.47336	0.0179867	NA
DHX9	-0.898262	0.0216701	0.970678		C19orf71	1.60325	0.00478542	NA		CCDC158	0.800637	0.0396773	0.555762		FGL1	-1.66242	0.0466477	NA
DIO3	1.08581	0.0120167	0.875109		C1D	-3.97605	0.00981607	NA		CCDC178	0.988439	0.0308725	0.524638		FHOD3	-0.653447	0.0243182	0.999118
DNAJB5-AS1	-1.40742	0.0337294	NA		C1QTNF1	0.712092	0.00134795	0.0372162		CCDC87	-0.617519	0.0393063	0.555406		FLG-AS1	-1.32464	9.96745e-05	0.0326549
DNASE2B	-0.684912	0.0307785	0.981293		C1orf105	-0.822847	0.0217343	0.244406		CCL19	-1.74866	0.00504243	NA		FLJ22763	-1.66959	0.0228107	NA
DNMBP-AS1	0.651614	0.0474879	0.999763		C1orf198	0.884542	0.000155858	0.00638327		CCNB1	-1.0479	0.0183934	0.438555		FLJ30679	-1.23091	0.0153255	NA
DOHH	1.30971	0.0388991	NA		C1orf87	-0.646661	0.0431776	0.342062		CCNI	0.973214	0.0254939	0.492637		FLJ32255	-0.989818	0.0228414	NA
DPPA5	1.62994	0.0362829	NA		C20orf24	-4.58178	0.00796995	NA		CCNY	0.695228	0.0230494	0.470893		FLJ45513	-1.21038	0.0115867	NA
DPRXP4	1.90841	0.0260282	NA		C21orf62	-1.2011	0.000476634	0.015979		CCR7	-0.887034	0.00228666	0.245247		FLT3	-0.897517	0.0384439	NA
EBLN2	-1.753	0.0275562	NA		C2CD4A	1.42592	0.0014264	NA		CCSER2	0.685008	0.0175896	0.432284		FOS	1.00817	0.0418072	NA
EBPL	-2.02088	0.00638794	NA		C2orf81	0.672919	0.0124166	0.171408		CD19	-0.724061	0.00248547	0.245247		FOSL2	0.606923	0.0272905	0.999118
EEF1A1	0.871601	0.000644889	0.234337		C3	0.982181	2.64723e-11	3.76687e-09		CD248	0.704618	0.00296568	0.266702		FTH1	0.69598	9.04808e-05	0.0321131
EEF1E1	-4.45055	0.00879265	NA		C3orf52	-1.26811	0.00989656	NA		CD37	-1.03009	0.000885378	0.167851		FUNDC2	-1.03682	0.018995	NA
EEF2	0.998783	0.0438805	0.999763		C3orf58	1.13061	5.09884e-05	0.00239797		CD81-AS1	0.611507	0.00205267	0.23604		GATA5	1.59225	0.0335549	NA
EIF1AX	2.16611	0.0223805	NA		C3orf79	2.05824	0.0444571	NA		CDC42P3	1.49606	0.0348233	NA		GCLC	1.05	0.0286543	NA
EIF4B	0.684499	0.0239642	0.981293		C5orf45	1.82387	3.92534e-14	7.92134e-12		CDH20	-0.824487	0.0334078	0.538428		GCSH	1.99129	0.0404448	NA
EIF4EBP3	2.75257	0.0266301	NA		C5orf60	-1.42219	0.00186416	NA		CDK5R1	-1.06892	0.0134243	0.403696		GEMIN7	0.790305	0.0250023	NA
ELOVL1	-0.643018	0.0273863	0.981293		C6orf163	2.41538	0.0142756	NA		CDK5RAP3	-0.603462	0.0280449	0.511116		GIPC1	1.30953	0.0296698	NA
ELOVL5	0.906247	0.0110054	0.841912		C6orf201	0.61283	0.00126644	0.0352286		CDSN	-0.615751	0.0464294	0.575982		GJD2	1.11557	0.0142765	NA
EMILIN3	0.945854	0.0217877	0.970678		C8orf44	-1.65007	0.0380268	NA		CEACAM8	1.25344	0.0175749	NA		GLDN	0.945466	0.02408	NA
EMX1	1.28253	0.0167352	NA		C8orf89	-1.14024	0.0453695	NA		CENPE	0.931817	0.0397825	0.555762		GLIS3	1.03582	2.06089e-05	0.0109717
EPM2AIP1	-0.65611	0.0397235	0.999763		C9orf106	2.32978	0.0215642	NA		CEP135	1.15548	0.0471459	NA		GLIS3-AS1	1.19581	0.000168242	0.0421496
EPPK1	0.631962	0.0176126	0.947957		C9orf131	0.626823	0.00562515	0.101683		CFAP44	0.618528	0.00659986	0.321491		GLMP	0.755798	0.044652	NA
EPS8L2	0.7578	0.033536	0.981293		C9orf41-AS1	0.891445	0.0292435	0.285214		CHI3L1	0.869769	0.0199964	0.449118		GPR153	0.890342	0.0267349	NA
EQTN	-1.23666	0.00289986	NA		CA12	0.965568	3.20631e-09	3.59463e-07		CHMP5	-0.897223	0.0173584	0.43025		GPR62	1.28166	0.0305052	NA
ESPNP	0.61581	0.0499038	0.999763		CA2	-1.22196	0.00411928	NA		CHRD	-0.75262	0.00762002	0.348432		GPX7	-1.17807	0.0410207	NA
EVX1	0.601384	0.0471624	0.999763		CABP1	-0.877444	0.0278999	NA		CHRM3-AS1	4.27706	0.0314567	NA		GRIK1-AS2	-2.03971	0.0475461	NA
F9	-0.932103	0.0184988	0.947957		CACFD1	0.823749	0.0236635	0.257278		CHRNB3	1.05899	0.0128519	0.401558		GRM4	-0.617015	0.0333027	0.999118
FABP4	1.45131	0.00426578	0.612377		CACNA2D3-AS1	-0.629454	0.0398086	0.328258		CIAPIN1	0.967026	0.0209134	0.45629		H3F3B	1.00926	0.0423922	NA
FAM101B	0.867464	0.0393139	NA		CACTIN-AS1	0.870062	0.000877391	0.0261654		CIITA	-0.808127	0.00166007	0.214542		HACD4	-1.13192	0.0223866	NA
FAM105A	-0.889173	0.0213613	0.970678		CADM1	-1.45297	9.31927e-16	2.40546e-13		CLDN19	-1.0742	0.000424965	0.114651		HADHA	-0.704814	0.00994612	0.784454
FAM159A	-1.14354	0.0397514	NA		CALCRL	-1.10112	0.010174	NA		CLDN3	-3.01091	0.0345814	NA		HAS2-AS1	1.0858	0.0109034	NA
FAM160B1	-1.07053	0.0491992	NA		CALHM1	-0.761555	0.0227211	0.250927		CLIP2	-0.796007	0.000874944	0.167851		HIF1A-AS2	0.601481	0.00698621	0.661206
FAM161A	1.15457	0.0281468	NA		CALML6	1.82108	0.0464459	NA		CLN6	-1.57269	8.34258e-05	0.0557324		HIST1H3A	-3.99581	0.0411374	NA
FAM166A	1.04905	0.00367318	0.612377		CALR	0.805204	5.54749e-08	5.08856e-06		CLPSL1	-1.20198	0.0123968	0.397066		HMMR	-2.12285	0.0436824	NA
FAM172BP	-1.52007	0.0366425	NA		CALU	0.676957	0.00875703	0.137086		CLTB	-1.33324	0.000251035	0.0978271		HNRNPCL2	2.03471	0.0490887	NA
FAM27B	2.36705	0.0399737	NA		CAMK1G	0.661142	0.0413265	0.335054		CLTC	0.701406	0.00147666	0.197296		HNRNPKP3	1.74866	0.0225014	NA
FAM3A	1.52986	0.0115542	NA		CAMK2N1	-0.773084	0.0309593	0.291757		CLVS1	0.892337	0.0363337	0.545104		HOOK1	-1.18882	0.0377107	NA
FAM57B	0.667556	0.0240565	0.981293		CAND1	-0.722008	0.0178527	0.214445		CNBP	1.03202	0.0137072	0.403696		HRASLS5	1.03706	0.018534	NA
FAM83H-AS1	0.752228	0.0378138	0.999763		CANX	0.613642	9.60202e-05	0.004163		COL28A1	0.763505	0.0281732	0.511507		HSD17B8	1.80099	0.0145751	NA
FASN	0.965866	0.018531	0.947957		CAP1	0.609893	0.035163	0.310728		COL3A1	0.856361	4.10931e-05	0.0411782		HYAL2	-0.769469	0.0398129	NA
FBLN7	0.814177	0.0175091	0.947957		CASC15	-0.741318	0.0452675	0.35061		COL5A3	-0.602728	0.000658691	0.145381		IDH3G	-0.955188	0.0408804	NA
FBXO34	-1.03544	0.0399762	NA		CASKIN1	1.08437	1.07395e-06	7.84194e-05		COL6A3	0.668792	0.000584488	0.138979		IDNK	0.998434	0.0486799	NA
FBXO36	-1.10423	0.0415148	NA		CATSPER2	-0.747902	0.0154346	0.1975		COL6A6	-0.676424	0.0298404	0.51913		IER3	1.05005	0.027435	NA
FBXO8	1.59201	0.00547495	NA		CAV2	-0.908032	0.0197755	NA		COLEC10	0.955913	0.0345676	0.538428		IER5L	0.87801	0.0231401	NA
FCGRT	0.630249	0.0255024	0.981293		CCDC112	-2.12809	0.0147002	NA		COMMD9	-0.745132	0.0219777	0.465045		IFI16	0.827	0.0460688	NA
FCHSD1	-0.67797	0.0491511	0.999763		CCDC120	1.00302	0.00863101	0.136253		COPS6	-1.01392	0.0245709	0.484817		IFNA16	-3.04533	0.0412581	NA
FCMR	-0.794972	0.0116066	0.859625		CCDC122	2.00795	0.00317104	NA		COX14	-3.11776	0.0231447	NA		IGFBP4	0.605235	0.00264413	0.36327
FFAR2	0.715754	0.0429952	0.999763		CCDC152	-1.99287	3.23806e-25	1.43757e-22		CREB1	0.958856	0.036812	0.545104		IGSF9	-0.703496	0.0230326	0.999118
FGD5P1	0.829942	0.0163471	0.947957		CCDC173	1.12398	0.0241631	NA		CRELD1	-0.632342	0.0252177	0.491843		IL22	1.55891	0.0422484	NA
FGF5	-0.822823	0.0449007	0.999763		CCDC25	0.628514	0.0368087	0.318273		CRIPAK	1.38795	0.00518607	0.298766		ILK	0.711079	0.0287299	0.999118
FGF6	1.86558	0.0360651	NA		CCDC27	0.975491	0.0104526	0.154361		CRLF3	1.34743	0.000232666	0.0960019		INPP5A	-1.10389	0.00608493	NA
FGFRL1	1.15074	0.00372864	0.612377		CCDC30	-1.8468	0.0173974	NA		CROCCP3	0.620615	0.0324089	0.536836		INPP5B	-0.599775	0.0487754	0.999118
FIGF	-4.18261	0.0241969	NA		CCDC42B	0.962072	7.82873e-05	0.00346179		CRTAC1	-0.593185	0.0403864	0.558215		IRF2BP2	-0.842911	0.0471469	NA
FKBP1AP1	0.993418	0.00500985	0.654545		CCDC43	-1.07485	0.0446535	NA		CRYAB	0.712871	0.0362733	0.545104		ITIH1	-1.02833	0.0326448	NA
FKSG29	-1.43986	0.0444824	NA		CCDC57	0.790045	0.0209998	0.240782		CSH1	-1.631	0.047615	NA		JADE3	1.16622	0.0383897	NA
FKTN	-0.737385	0.020982	0.970678		CCDC63	-0.700258	0.0363993	0.317108		CSPP1	0.763472	0.0423306	0.563965		JOSD1	0.840655	0.0307862	NA
FLJ37035	-0.994441	0.0207456	NA		CCDC73	0.723889	0.0302363	0.28832		CSTF1	1.41233	0.00803071	NA		JRKL	-1.38117	0.0353749	NA
FLJ37453	0.743409	0.040461	0.999763		CCDC85B	1.96055	7.14681e-08	6.29543e-06		CT62	1.30602	0.0383433	NA		JUNB	0.888026	0.0391697	NA
FLRT1	0.799691	0.00916269	0.790874		CCL2	3.35235	4.81381e-14	9.5408e-12		CTAGE7P	0.833705	0.0398133	0.555762		KBTBD12	0.985923	0.0318577	NA
FN1	1.35116	2.77693e-05	0.0438101		CCM2L	-0.717837	0.041176	0.334318		CTDSP1	-0.808754	0.0468652	0.577237		KCNC1	-0.732607	0.0381867	NA
FRG2B	1.47409	0.0249294	NA		CCND1	0.961269	0.000362483	0.0130623		CTDSPL2	1.0477	0.0296015	0.518497		KCNJ15	1.12619	0.000475528	0.0920892
FRMD6	-0.63352	0.0261519	0.981293		CCNE1	1.41429	0.01556	NA		CTSD	0.595824	0.01345	0.403696		KCNJ4	-1.76452	0.0338798	NA
FRY-AS1	-1.02897	0.0197244	NA		CCNF	0.650206	0.0384684	0.323348		CTTNBP2NL	-0.806663	0.016257	0.416306		KCNJ6	1.13956	0.000122435	0.0347633
FTH1	1.25046	0.0326927	0.981293		CCR6	-0.906015	0.0348755	NA		CUTA	1.07556	0.0072893	0.342012		KCNK6	-0.848252	0.0309416	NA
FTL	1.42989	0.00679467	0.725787		CCR7	1.40061	6.55151e-10	7.90383e-08		CXCL3	-2.54706	0.00673711	NA		KCNN1	1.04387	0.0115796	NA
FUT7	1.20165	0.0102374	NA		CD1E	-0.826553	0.0343527	0.307733		CXCL5	-1.70929	8.31639e-06	0.0129634		KCTD5	-0.901903	0.0151598	NA
FUZ	0.985476	0.0166377	0.947957		CD276	0.653642	0.0219861	0.245496		CYB561D1	-0.673338	0.012973	0.403099		KIAA0319	-0.810335	0.0338449	0.999118
FZD4	0.600996	0.00356349	0.612377		CD37	0.628351	0.0164324	0.204694		CYB5RL	-0.750486	0.0221255	0.465528		KIAA1429	-0.776435	0.0347027	NA
G0S2	1.53633	0.00482836	0.64746		CD44	0.666508	2.60625e-05	0.00135172		CYHR1	-0.802102	0.0280353	0.511116		KLHL1	-1.08127	0.0309044	NA
GABPA	1.10724	0.00572888	0.693911		CD47	-1.14089	0.000271368	0.0101411		CYP11B1	-0.640072	0.0474161	0.580455		KLHL8	1.43654	0.019869	NA
GABRA1	-1.08921	0.0148583	NA		CD58	-1.02867	0.0159849	NA		CYP1B1	0.929405	0.000225358	0.0958044		KLRG1	-1.32222	0.0179809	NA
GALK2	-1.03004	0.00244904	0.508526		CD59	1.26198	1.78793e-12	2.91828e-10		CYP3A43	0.91637	0.00525677	0.298766		KRT33B	-1.50368	0.0129298	NA
GATA6-AS1	1.2663	0.0486234	NA		CD63	0.699269	0.00435103	0.0863901		CYP4B1	-1.27679	0.00316065	0.278456		KRT42P	-0.613284	0.0412529	0.999118
GBX2	1.0395	0.0457549	NA		CD72	0.817629	0.0159495	0.200796		CYP4X1	0.773895	0.0394755	0.555406		KRTAP19-4	-4.64353	0.00661191	NA
GCFC2	0.85274	0.0314466	0.981293		CD8B	0.991035	0.0463539	NA		DACT2	-0.858143	0.0462875	0.575982		KRTAP4-3	4.31253	0.0165098	NA
GDE1	0.84287	0.0269625	0.981293		CDCA7L	-0.674777	0.0477017	0.361015		DAGLA	-0.880867	0.00469527	0.294062		KRTAP6-3	-2.86195	0.00930016	NA
GDF9	1.03472	0.000773336	0.236641		CDH15	0.720605	0.0241525	0.258753		DAPP1	1.09087	0.0177552	0.432856		L3MBTL2	-0.647869	0.020275	0.999118
GDPD4	-0.585176	0.0291073	0.981293		CDH3	-0.739242	0.0148065	0.192742		DBNL	1.00918	0.0323503	0.536836		LAMP5	-1.13378	0.0381448	NA
GEMIN8	-1.09624	0.00534416	0.668192		CDH6	-1.02105	0.00204377	0.0505206		DCST1	-0.634958	0.0369516	0.545104		LARS	-0.73675	0.0414736	NA
GFM2	1.00365	0.000754079	0.236641		CDH8	-1.30362	0.0002784	0.0103568		DCTD	1.12036	0.00801006	0.353375		LCE1E	-1.00754	0.0498864	NA
GFOD2	-0.691423	0.0273115	0.981293		CDK2AP1	0.703517	0.0427471	0.339864		DCTPP1	-1.9666	0.000131506	0.0709576		LCE2B	-2.18284	0.0200712	NA
GIMD1	-1.50942	0.034454	NA		CDRT15L2	-1.3779	0.0480575	NA		DDT	2.10295	0.0169862	NA		LDOC1	-1.3723	0.0320998	NA
GJD3	0.741105	0.0185874	0.947957		CDX2	1.13583	0.00349158	0.0731189		DDX11L16	-1.08831	0.0119053	0.394027		LEF1	0.700134	0.0489764	0.999118
GLDN	0.607413	0.0472202	0.999763		CEBPB	1.59875	2.81294e-06	0.000183652		DDX24	-1.01259	0.0295352	0.518497		LENG8	0.720594	0.0129875	0.892158
GLIPR1	0.647323	0.0305089	0.981293		CEBPB-AS1	1.65913	8.13193e-38	7.52136e-35		DEFA11P	-1.31092	0.0201338	NA		LILRA4	1.15563	0.0171094	NA
GMFG	1.02872	0.0374359	NA		CENPB	0.927967	0.00971856	0.147157		DEFB125	0.94282	0.010037	0.37471		LIN28B	-0.965644	0.0299589	NA
GNA15	0.842125	0.0449233	NA		CER1	-1.65007	0.0141213	NA		DEFB135	3.97742	0.0143198	NA		LINC00208	0.992665	0.0477659	NA
GNB2L1	0.728931	0.04257	0.999763		CFAP126	0.697958	0.0307981	0.291757		DEGS2	-1.77135	0.0139108	NA		LINC00235	-3.80448	0.0192106	NA
GNLY	-1.33037	0.0126982	NA		CFHR2	-2.17775	0.0158914	NA		DENND4A	0.781802	0.0481788	0.582673		LINC00238	1.01732	0.0459863	NA
GPALPP1	-1.25261	0.0171328	NA		CFL1	0.68014	0.0337482	0.303882		DENND6B	-0.619694	0.031663	0.530572		LINC00261	-1.40423	0.0117711	NA
GPATCH4	-1.10548	0.0400843	NA		CFLAR-AS1	1.1163	2.04177e-11	2.98179e-09		DERL2	-1.10932	0.0434718	NA		LINC00316	-3.45314	0.0478233	NA
GPC1	0.952831	0.0089451	0.790874		CH25H	1.05668	0.0319224	NA		DERL3	-0.694131	0.0136735	0.403696		LINC00581	-1.59916	0.0284533	NA
GPR62	1.26404	0.0146414	NA		CHCHD4	-1.29886	0.0258223	NA		DGCR14	-0.860485	0.00727483	0.342012		LINC00635	-1.55876	0.028944	NA
GPX8	-1.13471	0.0149411	NA		CHD7	-0.74455	0.002918	0.0638795		DGKA	-0.616315	0.0389794	0.55503		LINC00642	2.89564	0.046399	NA
GSPT2	-1.32841	0.0314941	NA		CHI3L1	1.50337	5.02584e-30	3.09899e-27		DHRS11	-1.18176	0.0117536	0.393307		LINC00951	-0.838268	0.0479044	NA
GSTCD	-0.937163	0.0144806	0.947957		CHPF2	0.865101	0.0294901	0.285604		DHX36	1.0896	0.0498463	NA		LINC01137	-1.3814	0.0477486	NA
GTF2E1	1.20215	0.00291612	0.557229		CHST2	0.899475	0.0472737	NA		DHX37	-1.0044	0.000985122	0.177183		LINC01233	-2.28635	0.030078	NA
GTPBP6	1.07966	0.00398451	0.612377		CHST6	-0.735517	0.00864243	0.136253		DKFZp434J0226	0.954209	0.0202583	0.452246		LINC01249	0.988621	0.0358456	NA
GUCY1A3	-0.649527	0.0417749	0.999763		CHST9	-1.06991	0.0198091	NA		DLEU7	-1.40978	0.0258328	NA		LINC01270	-0.897484	0.0454439	NA
GULP1	1.41709	0.0190584	NA		CHTOP	0.600843	0.0416071	0.335655		DLGAP1-AS3	1.0529	0.0365963	NA		LINC01271	0.803199	0.0328901	NA
GVINP1	-0.895936	0.00418565	0.612377		CIAO1	0.777751	0.0247232	0.262336		DLL4	-0.950444	0.00910411	0.363879		LINC01276	1.6999	0.0329101	NA
GYPC	0.726068	0.0494042	0.999763		CIDEB	0.613728	0.00449222	0.0882462		DMC1	1.18152	0.0220982	NA		LINC01411	-1.3547	0.0462234	NA
HABP2	-0.607151	0.028415	0.981293		CISD3	0.609485	0.00017514	0.00701763		DNAJA2	-1.01039	0.0327194	0.537494		LINC01430	-1.21295	0.047201	NA
HADH	0.873739	0.0437018	0.999763		CKAP4	1.29235	2.39572e-05	0.00126619		DNAJB12	-1.1706	0.00290052	0.265406		LINC01465	1.08377	0.0170296	NA
HAPLN2	1.01938	0.0106357	NA		CLCA4	-1.29039	0.010776	NA		DNAJB5	-0.969828	0.00251711	0.245247		LINGO1-AS1	1.10914	0.0460537	NA
HAR1A	-0.954241	0.0258988	NA		CLCC1	-0.716023	0.00357718	0.0742398		DNAJB5-AS1	-1.79721	0.0205287	NA		LOC100128531	-0.9259	0.00285827	0.380417
HDAC10	0.881072	0.0413595	NA		CLCN5	-0.637701	0.0323101	0.296617		DND1	1.00354	0.0102797	0.376852		LOC100129917	-2.03832	0.0387295	NA
HDAC5	-0.590022	0.0195751	0.960781		CLCN7	0.652227	0.0255217	0.264907		DNM3	0.626702	0.0160158	0.413256		LOC100133985	-3.23341	0.00732096	NA
HDGFL1	1.1731	0.010895	NA		CLDN10-AS1	-1.64231	0.0187593	NA		DNMT3B	-0.606519	0.0118169	0.393307		LOC100270746	3.63412	0.0296296	NA
HIF1A	-1.6885	0.00489797	0.64746		CLEC11A	-1.01407	0.0491479	NA		DPM2	-0.901214	0.00366978	0.281896		LOC100422556	1.86957	0.0344974	NA
HIF1A-AS1	1.51116	2.2745e-06	0.00734766		CLEC2B	-1.20843	0.0362231	NA		DPP3	-0.737399	0.0125033	0.398657		LOC100505625	0.966702	0.0442555	NA
HIF1A-AS2	2.27808	3.07297e-10	3.57325e-06		CLEC3B	-1.59524	0.000269934	0.0101216		DQX1	-0.694145	0.0361109	0.545104		LOC100505782	0.944921	0.0473214	NA
HIST1H2BK	1.35521	0.0303075	NA		CLEC4E	-0.678347	0.0467953	0.356963		DRD1	0.627527	0.0491628	0.587159		LOC100506314	1.20792	0.0279934	NA
HLA-G	-0.905699	0.028829	NA		CLEC6A	-1.14483	0.0233163	NA		DRICH1	0.914824	0.033654	0.538428		LOC100506688	1.01092	0.0263023	NA
HLF	-0.669988	0.0341171	0.981293		CLIC4	0.992789	0.033023	NA		DUOXA2	-0.994245	0.0489362	NA		LOC100506804	1.39176	0.0402356	NA
HLX	0.970967	0.030403	0.981293		CLLU1	0.919541	0.0123695	0.171322		DUSP15	-1.25883	0.0027202	0.253258		LOC100507351	-1.07508	0.00294081	NA
HMGA2	-0.930196	0.00153942	0.380858		CLOCK	0.751864	6.68256e-06	0.000403096		DUSP16	0.696635	0.00418925	0.28679		LOC100996635	2.72494	0.0273832	NA
HMGCS1	-0.661923	0.0352304	0.987576		CLU	1.20678	1.91633e-09	2.17034e-07		DUSP21	2.0423	0.0118464	NA		LOC101054525	1.37113	0.0308466	NA
HNRNPA1L2	-0.814354	0.0490282	NA		CLVS1	0.654654	9.91257e-05	0.00424786		DYDC2	-1.13877	0.0253685	NA		LOC101927322	1.29578	0.00429757	NA
HNRNPH2	-2.18124	0.0314846	NA		CMTM5	-0.676852	0.0269355	0.272777		DYNC2LI1	1.55739	0.0399919	NA		LOC101927588	-2.09876	0.0143626	NA
HOTTIP	0.593451	0.0339168	0.981293		CNN2	0.689871	0.0384962	0.323348		E2F8	-0.762848	0.0462288	0.575982		LOC101928063	-0.724025	0.0354975	NA
HOXD12	1.36295	0.0401534	NA		CNOT2	0.788398	0.0291536	0.285178		E4F1	0.854484	0.0229868	0.470893		LOC101928100	1.24462	0.0365083	NA
HP09025	0.981743	0.0256208	0.981293		CNP	0.777574	0.000954057	0.027866		EBLN1	4.56834	0.0135372	NA		LOC101928333	-1.23832	0.0198626	NA
HP09053	1.10541	0.0131084	0.913005		CNTD1	0.998955	6.36366e-07	4.74029e-05		EEF1A1	0.645641	0.00617728	0.315131		LOC101928977	-2.57388	0.00411797	NA
HS3ST6	1.28495	0.0404434	NA		CNTNAP4	-0.650492	0.04376	0.344219		EFCAB12	-1.12849	0.00107992	0.18777		LOC101929023	-1.21091	0.0269518	NA
HS6ST2-AS1	-3.69378	0.0210659	NA		COA1	0.641019	0.0499025	0.371474		EFHD2	-2.25309	0.00157776	NA		LOC101929319	1.31766	0.00132255	NA
HSD17B2	-1.03691	0.00484455	0.64746		COA3	3.32486	0.0146702	NA		EFNA1	-1.69093	0.000175237	0.0847725		LOC101929378	-3.48531	0.0387467	NA
HSP90B1	0.775334	0.0486872	NA		COCH	-0.941447	0.036437	NA		EFNA2	1.02426	0.031559	0.530572		LOC101929570	-1.56843	0.0206251	NA
HSPA8	0.894845	0.00387864	0.612377		COG5	0.706178	4.34532e-05	0.00212461		EFNA5	0.682491	0.0345985	0.538428		LOC101929983	-1.82132	0.0296616	NA
HSPB6	1.12194	4.44095e-05	0.0557472		COL10A1	1.00751	0.00244589	0.0570313		EFNB3	-0.616652	0.0112681	0.387958		LOC102031319	1.23004	0.0315457	NA
HSPB7	0.766726	0.0269177	0.981293		COL18A1-AS1	1.10733	0.0014276	0.0388355		EGFL7	-0.830877	0.0419095	0.561753		LOC102546294	-1.10434	0.0411308	NA
HSPD1	1.16511	0.0223198	NA		COL19A1	-0.773358	0.0111557	0.16133		EIF1AX	2.13054	0.00429809	NA		LOC102724784	1.01388	0.00742878	NA
HTR1F	-1.62612	0.0115608	NA		COL3A1	0.647405	1.25039e-06	9.01176e-05		EIF2B1	1.18143	0.0117553	0.393307		LOC102724814	0.612599	0.0291585	0.999118
IDH1	1.07227	0.0335992	NA		COL4A2-AS1	1.18822	0.000435625	0.0148313		EIF2S3	0.911752	0.0342361	0.538428		LOC1720	-2.55649	0.0359776	NA
IDI2	1.46465	0.00992575	NA		COL4A3BP	-0.739198	0.00907397	0.140072		EIF4E3	-0.670355	0.0365816	0.545104		LOC220729	1.67335	0.0254846	NA
IDI2-AS1	0.993575	0.00218414	0.46656		COL6A3	-0.684065	2.06347e-07	1.72199e-05		EIF5A	-0.843169	0.0326055	0.537015		LOC285889	-1.21133	0.0347834	NA
IGFBP4	0.63919	0.0216243	0.970678		COMMD7	1.19314	0.0289763	NA		EIF6	-1.37832	0.0209758	NA		LOC339298	1.21181	0.0324174	NA
IGFBP7	0.839274	0.0367476	NA		CORO2B	-0.676984	0.00524135	0.0976927		ELF3	-0.696581	0.0286431	0.513198		LOC389906	1.71916	0.0450827	NA
IGFBP7-AS1	1.21801	0.00403028	0.612377		COX15	1.30808	1.09196e-12	1.8089e-10		ELMOD1	1.49857	0.00860131	NA		LOC440602	2.02465	0.0126378	NA
IHH	0.983619	0.0439031	NA		CP	0.671333	0.000581808	0.0182415		ELOVL6	-1.45786	0.000424457	0.114651		LRRC6	-1.88907	0.0409811	NA
IL12A-AS1	-0.975351	0.0280856	NA		CPE	-2.1597	7.24841e-05	NA		EMID1	-0.686031	0.00514812	0.298766		LRRC63	-1.93529	0.0418358	NA
IL17A	-1.15388	0.012014	NA		CPNE9	-1.06144	0.0120793	0.168639		ENKD1	-1.27685	0.0419133	NA		LYPLA2	1.06689	0.0224312	NA
IL17F	-1.43217	0.017359	NA		CPS1	-0.652347	0.0153943	0.1973		ENO1	0.613254	0.0117988	0.393307		MAFB	0.604154	0.026352	0.999118
IL17RC	0.729938	0.00611471	0.712566		CPSF1	0.88757	0.00806054	0.129764		ENPP7P13	1.40624	0.0232294	NA		MAGEA3	-2.51868	0.0309569	NA
IL18RAP	-0.715309	0.00554559	0.686001		CPSF3L	0.966062	1.95261e-05	0.00107129		EPHA1-AS1	-0.719664	0.0119274	0.394027		MAN2A1	0.645475	0.033757	0.999118
IL31RA	-0.832582	0.0105301	0.839027		CRACR2B	0.722659	0.031767	0.294182		EPM2A	-1.74266	0.00426575	NA		MAP3K4	-0.689776	0.0445782	NA
INSIG1	1.11274	0.000124666	0.0966415		CRADD	-0.927053	0.016793	0.207659		EPN2-IT1	1.72997	0.0039045	NA		MAPK1IP1L	0.990806	0.00966995	NA
IPO9-AS1	0.986823	0.0100147	0.831796		CRIPAK	-1.21914	0.0206861	NA		EPOR	-0.973939	0.00115846	0.18777		MC5R	-1.44004	0.0255771	NA
IPW	-0.727469	0.0258343	0.981293		CRIPT	-1.144	0.00120864	0.0339613		EPS8L3	-0.652472	0.0213544	0.461604		MEF2A	-1.10345	0.00469945	NA
IQCC	0.810607	0.036224	0.99474		CRISPLD2	0.75734	0.0131178	0.178863		ERI3	-1.05499	0.0309089	0.524638		MEG9	1.37419	0.0148535	NA
IRAIN	0.74991	0.0336519	0.981293		CROT	-1.04807	0.0173231	NA		ERO1B	1.0452	0.0122287	0.394272		MEIOB	1.45868	0.04498	NA
IRAK4	-1.02323	0.0222463	NA		CRTC3-AS1	1.03035	0.0417249	NA		ESRP2	-0.975086	0.00242285	0.245247		METTL12	1.03438	0.0191671	NA
IRX2	1.02669	0.0258195	NA		CRYBA2	1.17041	0.0429657	NA		ESRRA	-1.27749	0.00415651	0.28679		MGAT5B	-0.710262	0.0385889	NA
ISLR2	0.739026	0.00769604	0.752013		CSF1	1.71053	1.89652e-14	4.38532e-12		ESRRB	-0.881516	0.0180487	0.436381		MIDN	0.773225	0.0144922	0.964408
ITFG1-AS1	1.25519	0.0229594	NA		CSNK2B	1.20774	0.00567932	NA		ESYT2	0.840837	0.0177791	0.432856		MIF	-1.61445	0.0202295	NA
ITM2B	1.57697	0.00134725	NA		CSTB	0.924657	0.0114714	0.163442		EXOSC2	-1.15452	0.0489441	NA		MIR1245B	0.64317	0.0328444	0.999118
IZUMO3	-1.58097	0.00840244	NA		CTBP1-AS	0.84685	9.72432e-05	0.00419962		F10-AS1	1.97868	0.0208359	NA		MIR133A1HG	-0.972498	0.0403092	NA
JMJD1C-AS1	1.74496	0.00329547	NA		CTDSP1	0.778432	0.0459505	NA		F12	-1.00834	0.00511893	0.298766		MIR181A2	-3.98748	0.0401696	NA
JMJD8	0.971897	0.0376314	0.999763		CTDSPL2	-1.0173	0.00189251	0.0481267		F2RL1	-0.604909	0.0266674	0.501498		MIR3674	-4.00548	0.0105887	NA
JRKL	-1.272	0.0461129	NA		CTGF	0.670614	0.0236671	0.257278		FAAH2	1.76512	0.00295618	NA		MIR4656	-3.43635	0.0484888	NA
KCMF1	0.612616	0.038276	0.999763		CTNS	0.924821	1.31214e-06	9.39576e-05		FADS1	-0.656224	0.00822758	0.354127		MIR4706	4.20917	0.0221159	NA
KCNA3	-0.59629	0.0328597	0.981293		CTRC	1.10685	0.0193218	NA		FAIM	1.17629	0.00580466	0.308461		MIR548I2	-2.493	0.0132206	NA
KCNIP2-AS1	1.31794	0.000157057	0.0966787		CTSA	1.4633	3.9192e-18	1.11536e-15		FAM107A	-0.718228	0.0476573	0.581445		MKKS	2.04526	0.019533	NA
KIAA0825	-0.61415	0.0217351	0.970678		CTSB	0.757748	1.80168e-08	1.86887e-06		FAM133A	2.62248	0.00376285	NA		MME	0.68475	0.0217934	0.999118
KIF14	-1.01353	0.0106305	0.839027		CTSD	1.12616	3.44209e-08	3.41105e-06		FAM135A	0.984948	0.0273358	0.505298		MMP1	1.99333	4.99435e-06	NA
KIFC1	-0.713154	0.0214214	0.970678		CXADR	-1.19974	0.0039644	NA		FAM159A	-1.83146	0.0486649	NA		MMP12	0.975544	0.039224	NA
KLHDC1	-1.80103	0.0386936	NA		CXCL1	5.37399	7.95526e-36	6.30682e-33		FAM160B2	-0.758629	0.00795997	0.352272		MMP13	1.20896	2.93398e-05	0.01335
KLHL1	0.757426	0.023546	0.981293		CXCL12	0.771522	0.000160342	0.00651882		FAM167B	-1.38796	0.00796496	NA		MRPL32	-2.82835	0.0202227	NA
KLHL25	0.84413	0.0437448	0.999763		CXCL3	3.04679	9.56785e-13	1.63375e-10		FAM186A	-1.03292	0.000491548	0.122642		MT2A	0.783989	0.000162179	0.0421496
KRR1	0.930948	0.0223445	0.981293		CXCL6	3.09602	2.61146e-14	5.68326e-12		FAM229B	0.741372	0.0266479	0.501498		MTERF4	1.13813	3.08445e-06	0.00187667
KRTCAP3	-0.714513	0.0486555	0.999763		CXCL8	3.58201	2.77694e-11	NA		FAM46D	2.06683	0.0153405	NA		MVP	0.827265	0.0393618	NA
L2HGDH	-0.840703	0.0489956	0.999763		CXCR1	-0.756493	0.0242707	0.259519		FAM47C	-1.0337	0.0165776	0.417956		N4BP2L1	1.40452	0.033283	NA
LDOC1	0.968302	0.0276918	NA		CXCR2P1	-0.798162	0.0374594	0.320981		FAM49A	0.706932	0.00978234	0.370909		NAA35	1.10421	0.0315797	NA
LHFPL2	-0.765165	0.0114135	0.850745		CYB5B	-1.42232	0.00221184	NA		FAM57A	-0.69316	0.0394079	0.555406		NAB2	0.893181	0.00929693	0.774881
LIMD2	1.04506	0.0207457	NA		CYB5R2	0.795407	0.0249257	0.263477		FAM81B	-1.11823	0.039365	NA		NANOS1	0.748702	0.0258007	NA
LINC00184	-0.809434	0.0143194	0.947957		CYB5R3	1.35923	3.41899e-14	7.15988e-12		FAM92A1	1.2049	0.00855538	0.358808		NANS	1.85834	0.0151517	NA
LINC00399	1.57112	0.0350102	NA		CYBA	1.2413	0.0154685	NA		FAM96B	-1.93366	0.00290182	NA		NCOA5	-1.11699	0.0153154	NA
LINC00648	-0.82018	0.0255183	0.981293		CYP1B1	1.16123	0.00344653	0.072312		FANCD2OS	-1.42024	0.0255081	NA		NDC1	-1.07467	0.0150415	NA
LINC00667	-0.621855	0.0483521	0.999763		CYP1B1-AS1	1.50905	3.54021e-07	2.84731e-05		FANCI	0.594763	0.0350589	0.5393		NDRG4	0.772705	0.0390721	NA
LINC00670	-0.764865	0.0388584	0.999763		DACH2	-1.33384	0.045895	NA		FANCM	-0.92889	0.0417606	0.561753		NDUFAF1	3.25445	0.0209617	NA
LINC00683	-1.2431	0.0292633	NA		DANCR	2.26054	0.00466301	NA		FARP1	-0.671464	0.00293757	0.265878		NDUFAF5	1.00432	0.0493422	NA
LINC00854	1.32241	0.025166	NA		DAOA	-1.87236	0.0242212	NA		FAS-AS1	1.67325	0.00167906	NA		NEUROG3	-1.28248	0.0458713	NA
LINC00940	-0.753432	0.0175357	0.947957		DBH	-0.716411	0.0434373	0.342962		FBXL18	-0.657501	0.00453676	0.289534		NEXN	0.593696	0.0332913	0.999118
LINC01136	-0.601863	0.0484364	0.999763		DCAF13	1.28626	6.85483e-06	0.000411253		FBXO3	1.53784	0.0195187	NA		NFYA	-0.608145	0.0420613	0.999118
LINC01151	1.46761	0.0288389	NA		DCHS2	0.931964	8.08332e-09	8.62661e-07		FBXO33	0.970949	0.034387	0.538428		NKX2-5	1.55985	0.0255081	NA
LINC01221	2.06503	0.0454389	NA		DCLK3	-1.00478	0.0140296	NA		FBXO42	-0.784412	0.00516984	0.298766		NKX3-2	-1.063	0.0405441	NA
LINC01230	-1.05362	0.0427583	NA		DCN	0.650867	0.00546215	0.0998754		FCGBP	-0.596217	0.00477891	0.295345		NNAT	0.866538	0.0221099	NA
LINC01257	-0.625259	0.0403324	0.999763		DCTN2	0.753298	0.0194499	0.226998		FEV	-1.27688	0.00187187	0.227329		NOL12	-2.0834	0.00103456	NA
LINC01311	-2.30135	0.044126	NA		DCUN1D5	1.6027	1.01587e-12	1.70836e-10		FEZ2	1.93015	0.00396342	NA		NPIPB11	1.38134	0.00103215	NA
LINC01342	1.03673	0.00599639	0.712566		DDB1	0.915808	0.00107735	0.030898		FKRP	1.0617	0.00937172	0.365612		NPM2	1.61511	0.0164652	NA
LINC01346	1.17143	0.0445032	NA		DDX10	-1.27332	0.0142794	NA		FLJ22763	1.1952	0.0280206	NA		NQO2	-0.764814	0.0357036	NA
LINC01455	-3.1168	0.00605327	NA		DDX19A	0.826646	0.0347289	0.309107		FLJ37201	-3.24024	0.0135253	NA		NT5C2	0.915662	0.00894081	NA
LINC01482	-0.805986	0.00745124	0.740538		DDX21	0.990338	0.00679025	0.115793		FLJ43879	-0.686251	0.0145587	0.406925		NT5DC2	0.68949	0.00652772	0.646548
LINC01516	-0.828019	0.0281641	0.981293		DDX5	1.42784	0.00271041	NA		FLOT2	-0.613313	0.0110635	0.386629		NTN3	0.968792	0.033425	NA
LINC01583	0.901796	0.0086768	0.776107		DHRS4-AS1	0.724704	0.00388003	0.0793084		FLRT1	-0.802092	0.013318	0.403696		NTN4	-0.983998	0.0177093	NA
LINC01608	-1.01295	0.0494277	NA		DIAPH3	-0.95151	0.0492191	NA		FOCAD	0.788861	0.00487306	0.297235		NUP133	-0.965971	0.0410665	NA
LIX1	-1.10351	0.0266414	NA		DKFZp779M0652	1.33227	0.0348792	NA		FOLH1B	-1.6972	0.0375461	NA		OGN	-0.696551	0.0365214	0.999118
LMAN2	0.928873	0.0254916	0.981293		DLG3	0.642228	0.0229365	0.252302		FOXD4	-1.04161	0.0337175	0.538428		OIP5	1.40516	0.0457551	NA
LMTK3	0.840355	0.0167069	0.947957		DLGAP4-AS1	0.716211	0.0366969	0.318202		FOXD4L5	-1.53696	0.00450917	NA		OR2A12	1.11115	0.0196894	NA
LOC100128494	0.857416	0.0443214	0.999763		DLK1	-1.09323	0.0342173	NA		FOXE3	-1.37448	0.00505187	NA		OR2L1P	-1.97887	0.000318391	NA
LOC100129148	1.18847	0.000740126	0.236641		DMXL2	-0.933874	5.77777e-05	0.00263899		FOXL1	-0.898481	0.0308407	0.524638		OR4B1	-1.68048	0.000720423	NA
LOC100129175	1.09053	0.0164265	NA		DNAAF2	0.929403	0.0315532	NA		FOXN3-AS1	-1.72892	0.0250481	NA		OR4D11	-1.24063	0.0270581	NA
LOC100129518	0.798084	0.0283772	0.981293		DNAH12	-0.871565	0.00969033	0.14693		FOXP4	-0.620411	0.0178073	0.432856		OR52L1	-1.48226	0.00301085	NA
LOC100129534	1.15142	0.0208645	NA		DNAH6	-0.798012	0.00020957	0.00819021		FRMD5	-0.742513	0.0261372	0.500243		OR52N5	-1.76836	0.0263673	NA
LOC100129917	1.82493	0.0434155	NA		DNAJB1	0.783744	0.0108382	0.15828		FRYL	0.646439	0.0334045	0.538428		OR5AC2	-2.1007	0.0203877	NA
LOC100129940	0.588981	0.0358939	0.993748		DNAJC3	0.924689	0.0171867	0.209161		FSCN2	-1.21471	0.00604159	0.314615		OR5B17	-1.88994	0.0461092	NA
LOC100130093	1.23139	0.00329566	NA		DNAJC3-AS1	-2.37433	0.00171409	NA		FTH1P3	-3.27312	0.00046618	NA		OR6B3	-1.50041	0.0108645	NA
LOC100130370	-1.63601	0.0182038	NA		DNAJC5B	-1.3675	0.0105641	NA		FTL	0.769536	0.000747889	0.153303		OR6C1	2.95433	0.046665	NA
LOC100130744	1.06414	0.0166995	0.947957		DNASE1L1	0.736925	0.0267839	0.27198		FTO	0.62284	0.0309879	0.525035		OR6T1	-1.00595	0.0461795	NA
LOC100131347	1.0656	0.0498021	NA		DNASE1L2	1.70827	0.0350114	NA		FUT5	-0.614762	0.0290102	0.516574		OR8B3	3.24844	0.0251104	NA
LOC100132174	0.995951	0.0256977	NA		DNASE2B	-0.744049	0.0206313	0.237538		FXR1	1.26821	0.00324548	0.280524		OSBPL10	-0.704665	0.0222869	0.999118
LOC100132215	0.669567	0.0288723	0.981293		DNM1	0.653365	0.0141694	0.187221		FZD10-AS1	0.991707	0.00225017	0.245247		OSM	-1.10509	0.0436165	NA
LOC100133286	1.01966	0.00166006	0.394368		DNM1L	0.708201	0.0189126	0.2237		GAB2	-0.601426	0.00606995	0.314615		OSTC	2.09575	0.0294166	NA
LOC100288866	1.25334	0.00820039	NA		DNTTIP2	1.11896	0.0279124	NA		GAB4	-0.861917	0.0110243	0.386629		OTUB1	-0.956808	0.017956	NA
LOC100294145	-1.27245	0.00777584	NA		DOCK4-AS1	0.672697	0.00549146	0.100082		GABARAP	1.01397	0.00639314	0.3186		P2RY4	-1.25044	0.00183934	NA
LOC100505736	-0.981047	0.00738455	0.740538		DPH1	0.955805	0.0110984	0.161021		GABRG2	0.963526	0.00954243	0.365767		PABPC1L2B	3.07902	0.0108941	NA
LOC100505795	1.0492	0.0480804	NA		DPH7	0.762064	0.0405355	0.331788		GALNT6	-0.822851	0.000804124	0.161158		PABPC4L	-1.56745	0.0318994	NA
LOC100506125	-1.59922	0.0354573	NA		DPP10-AS3	-1.83695	0.0223031	NA		GALNTL5	1.34737	0.0172573	NA		PAM	-0.780745	0.0383563	NA
LOC100506321	0.722325	0.0451718	0.999763		DPPA4	-1.09019	0.0459898	NA		GALR2	-1.10334	0.00115514	0.18777		PAQR7	0.650501	0.0495651	NA
LOC100506834	-1.04237	0.0311139	NA		DRAM1	0.844277	0.00830703	0.132215		GAPT	1.03219	0.0411658	0.560362		PCDHGA3	1.38055	0.00201956	NA
LOC100507634	0.897852	0.0228419	NA		DRAXIN	0.980063	0.0334132	NA		GARS	0.710867	0.0205984	0.455413		PCNP	2.22622	0.037563	NA
LOC100652758	1.34154	0.00272736	0.546788		DROSHA	0.694583	0.0120991	0.168703		GART	-1.02439	0.0142083	0.406792		PCSK5	0.596286	0.0166913	0.999118
LOC100652999	0.713683	0.00357356	0.612377		DSCR3	-0.771637	0.0112459	0.16133		GAS2L1	-2.19346	0.000466999	NA		PDZD4	0.826339	0.0166948	NA
LOC100996583	-1.85257	0.00542005	NA		DSG2-AS1	0.946825	0.0231605	NA		GATC	0.752255	0.00216253	0.244662		PER4	3.46591	0.0409969	NA
LOC100996679	1.40937	0.0111998	NA		DSTN	1.06692	0.048931	NA		GATSL3	-0.995312	0.0196192	0.447085		PF4	1.61226	0.0122939	NA
LOC101926960	-1.19413	0.0158676	NA		DSTYK	-0.620949	0.0070596	0.11908		GBAP1	-1.02953	0.0146105	0.406925		PFDN4	-3.98123	0.0423916	NA
LOC101927062	-1.94544	0.0396922	NA		DUS4L	-1.13529	0.0217561	NA		GBAS	1.29422	0.0302869	NA		PHF5A	1.65838	0.0212082	NA
LOC101927087	-1.87956	0.00728072	NA		DUSP28	1.14844	0.0110717	NA		GBAT2	-1.64185	0.0338765	NA		PHLDA1	0.685509	0.0202382	0.999118
LOC101927342	-2.52734	0.044275	NA		DYNC2H1	-0.692485	0.00831478	0.132215		GDF11	-0.923144	0.0482606	0.583159		PITRM1-AS1	0.666442	0.00437223	0.503279
LOC101927640	-0.687743	0.0460778	0.999763		DYNLRB1	0.870774	0.00771774	0.1256		GDF5	-0.74374	0.0499504	0.590696		PKDREJ	-0.736319	0.0435	NA
LOC101927661	-1.9725	0.00217961	NA		DZIP1	-0.786106	0.00711411	0.11923		GDF7	-1.29228	0.0233783	NA		PKP2	-1.14343	0.0103938	NA
LOC101927972	-0.67501	0.0290772	0.981293		ECH1	0.962585	0.0316232	NA		GDI2	1.03158	0.00684894	0.327931		PLA2G12A	1.32145	0.0147224	NA
LOC101928358	1.91535	0.0259826	NA		EDA2R	-0.859644	0.0478767	NA		GDPD1	-1.00288	0.0372648	NA		PLA2G2E	-2.56182	0.00302028	NA
LOC101928372	0.9682	0.0152445	0.947957		EDARADD	0.928357	0.0320213	NA		GEMIN5	0.686465	0.040479	0.558215		PLAC1	-2.58443	0.0433214	NA
LOC101928386	-0.964816	0.0494084	NA		EEF1A1	0.775836	2.18177e-06	0.000151347		GFRA3	-0.668581	0.0434424	0.570649		PLCL1	-1.03721	0.026852	NA
LOC101928449	-1.42218	0.0409892	NA		EFCAB14-AS1	0.790347	0.0434566	0.342962		GFY	-0.67613	0.022278	0.465528		PLEKHA8P1	-2.35172	0.0109372	NA
LOC101928804	-0.68735	0.0174776	0.947957		EFHB	-1.34716	0.0291583	NA		GGPS1	1.22422	0.0144657	0.406925		PLEKHO1	1.10571	0.0463541	NA
LOC101928812	-1.88043	0.0140269	NA		EFHD2	1.47304	0.000970221	NA		GGT1	-0.613833	0.0365755	0.545104		PLIN2	0.980015	0.0158252	NA
LOC101928886	1.6498	0.00989557	NA		EGFL7	0.955652	0.023166	NA		GGTLC2	-0.816151	0.0418427	0.561753		PMM1	-0.878752	0.0403433	NA
LOC101928909	1.73677	0.00145355	NA		EGR4	-1.02087	0.0429533	NA		GJB4	-1.10415	0.00128269	0.195989		POU2F3	0.661603	0.0117476	0.862638
LOC101928940	-1.41444	0.000921322	NA		EHMT1	-0.60851	0.0186974	0.222425		GJB6	0.924997	0.0407546	0.558838		PPM1B	1.43818	0.0393414	NA
LOC101929057	0.612865	0.0405845	0.999763		EIF1B	0.838853	0.0171263	0.208718		GLI4	-1.57145	0.0275853	NA		PPP3R2	1.26471	0.0213104	NA
LOC101929371	3.80916	0.026121	NA		EIF2B5-AS1	-1.68822	0.0489904	NA		GLIS3-AS1	0.903594	0.00255229	0.245247		PPP4R1-AS1	-2.38113	0.0325066	NA
LOC101929516	1.63906	0.00977432	0.823593		EIF3K	1.06447	0.0183838	NA		GLYAT	1.28482	0.00965345	0.368012		PPY2P	-1.90565	0.0134498	NA
LOC101929528	-1.21636	0.0412401	NA		EIF4E3	-0.791703	0.0102454	0.152916		GNB3	-1.1543	0.0114346	0.390307		PRAC2	1.98033	0.0320633	NA
LOC101929631	0.957111	0.0426353	NA		EIF4G1	0.659425	0.00015649	0.00638562		GNG2	0.904761	0.038665	0.55503		PRAMEF8	-1.66301	0.0293986	NA
LOC101929645	-0.680925	0.0171429	0.947957		EIF4G2	0.690316	0.00230239	0.055184		GNG5	-2.0029	0.00801001	NA		PRDX2	1.33986	0.0218448	NA
LOC101930071	1.53219	0.0258913	0.981293		ELAVL4	-1.14289	0.00231551	0.055184		GOLGA8J	0.872131	0.0464166	0.575982		PRKAR1A	0.701462	0.00764309	0.692594
LOC102723517	-2.16109	0.0119771	NA		EMC3-AS1	0.655243	0.00358432	0.0742398		GPIHBP1	-0.889418	0.0304001	0.523291		PRKCQ	0.755702	0.0179616	0.999118
LOC102724009	0.800899	0.0146684	0.947957		EMC9	0.853425	0.0238188	0.257391		GPM6A	0.908861	0.0175781	0.432284		PROSER2-AS1	-0.712457	0.0384591	NA
LOC149950	-0.90685	0.0433601	NA		EME1	0.655054	0.0324445	0.297114		GPM6B	0.734283	0.0364459	0.545104		PRRT3	0.801445	0.0294559	0.999118
LOC150776	-0.725432	0.0263888	0.981293		EMILIN2	1.00054	0.0126696	NA		GPNMB	0.834855	0.00189589	0.227329		PRSS41	-1.76124	0.0366587	NA
LOC283335	0.64329	0.0121919	0.875109		ENDOG	0.985284	0.0446276	NA		GPR101	-1.1673	0.0146356	0.406925		PTGFR	0.890311	0.0041268	0.50179
LOC283922	-0.995228	0.0372796	NA		ENDOU	-0.941773	0.0186462	NA		GPR150	-2.04048	0.0424242	NA		PTK6	-0.949867	0.0138338	NA
LOC339593	-1.41273	0.019009	NA		ENPEP	-1.25179	0.00833061	NA		GPR182	-1.16854	0.00181906	0.225837		PTOV1-AS1	0.657065	0.0265177	0.999118
LOC389199	1.5661	0.0247764	NA		ENTPD7	0.610945	0.00152574	0.0408053		GPR25	-1.9119	1.27401e-05	0.0178731		PTX3	1.12396	0.0122195	NA
LOC400541	1.00763	0.0268327	NA		EPAS1	1.18789	6.37991e-09	6.87482e-07		GPR3	-1.44039	0.00142497	0.195989		PYCR1	-0.851425	0.0478536	NA
LOC400553	1.78904	0.0482438	NA		EPB41L4A-AS1	0.934225	0.00872774	0.136821		GPR37	-0.980867	0.00198891	0.23302		RAB12	3.23099	0.0241739	NA
LOC440910	1.12156	0.00694143	NA		EPHA2	-0.635803	0.0470162	0.35791		GPR52	-1.72196	0.0174143	NA		RAB18	1.54479	0.00698247	NA
LOC644669	0.917884	0.0208906	0.970678		EPS8	0.835513	0.00477252	0.0924436		GPR62	-1.12949	0.0256163	0.493347		RAB23	0.722903	0.0380395	0.999118
LOC728392	1.19529	0.0290565	NA		EPSTI1	-1.0565	0.0115212	NA		GPR82	1.03758	0.0457833	NA		RABGEF1	0.824715	0.00882145	0.751411
LOC729867	0.961736	0.000508846	0.219143		ERG	-0.667316	0.00719587	0.119741		GPS2	-1.01229	0.0220599	0.465528		RAC1	-1.01216	0.00698133	NA
LOC729987	-1.17616	0.00169552	0.394368		ERGIC1	0.683784	0.000777545	0.0235792		GRB10	0.6669	0.00868778	0.360594		RAC2	1.36057	0.0117534	NA
LOC731424	0.74185	0.0477516	0.999763		ERGIC3	0.850112	0.00231422	0.055184		GRID1-AS1	1.54611	0.0342633	NA		RAD51C	1.91821	0.0176662	NA
LPAL2	0.648515	0.0342064	0.981293		ERI3-IT1	-1.06828	0.0325262	NA		GRIK2	0.642548	0.00662893	0.321742		RAD54L2	-0.624875	0.028474	0.999118
LPL	1.47471	0.00637324	0.712566		ERMARD	-1.03266	0.028064	NA		GRIN3B	-0.879501	0.000258843	0.0981435		RAET1K	-1.74967	0.0473579	NA
LPXN	-0.78769	0.0269666	0.981293		ERVFRD-1	0.730467	0.0018678	0.0479186		GRM1	0.72792	0.013242	0.403696		RARS	-1.35498	0.0413606	NA
LRRC24	1.18776	0.00673274	0.725787		ERVH48-1	0.809234	0.0192857	0.226032		GRM8	0.744972	0.0246983	0.486646		RAVER1	-0.867169	0.0376041	NA
LRRC57	-1.39712	0.0125536	NA		ESM1	2.26029	0.0235636	NA		GRP	3.07103	0.0399247	NA		RBM11	2.01146	0.00286543	NA
LSMEM2	0.990044	0.0182515	0.947957		EVA1B	-1.12764	0.0295151	0.285604		GSC2	-1.93163	0.043062	NA		RBM15B	0.736414	0.0196798	0.999118
LYNX1	0.634303	0.0454735	0.999763		EYA2	0.814862	0.00594968	0.106337		GSG2	-1.31763	0.00364546	0.281896		RBP5	0.642496	0.0262127	0.999118
MAFB	0.888711	0.0371655	0.999763		F11-AS1	-0.951152	0.0156708	0.199431		GSS	-0.616815	0.0263641	0.50049		RCBTB2	-1.309	0.033462	NA
MALAT1	0.915336	0.0185085	0.947957		F2RL3	-0.810397	0.044459	0.346569		GSTK1	-1.0183	0.0292917	0.516914		RFPL1	1.45097	0.0409576	NA
MALT1	-1.40493	0.000971425	0.289634		FABP7	-1.65545	0.00827014	NA		GSX1	1.48583	0.0197283	NA		RHBDL1	-2.36415	0.00712497	NA
MAMDC2	-0.688807	0.0355011	0.987576		FADS1	0.615153	0.0102209	0.152887		GUSBP9	-3.90348	0.0435044	NA		RICTOR	0.631047	0.0316111	0.999118
MANBAL	-0.966281	0.0152252	NA		FADS2	0.733099	0.0010257	0.0295693		GYS1	-0.674885	0.0184438	0.438555		RNASE11	1.13215	0.044808	NA
MAP2K4P1	1.48961	0.0449217	NA		FADS3	0.82799	0.0076589	0.125227		GZF1	0.85177	0.0295995	0.518497		RNASEL	-1.03425	0.0264549	NA
MAPK8IP2	0.782232	0.0063708	0.712566		FAF1	0.874343	0.0282814	0.280014		H2AFV	0.923833	0.00407091	0.28679		RND3	0.816105	0.0404077	NA
MAPKAPK5-AS1	0.899196	0.028826	0.981293		FAIM	0.934891	0.0494362	NA		HAVCR1P1	1.50702	0.0101836	NA		RNF181	1.75611	0.0443825	NA
MAPT-AS1	2.54244	0.00426693	NA		FAM102B	-0.986881	0.0319683	NA		HCG22	1.28353	0.0035366	0.281896		RNY1	-2.28131	0.0322522	NA
MBNL2	-1.07565	0.0477551	NA		FAM107B	-1.16999	0.00394344	NA		HCG4B	1.503	0.00615127	NA		ROCK1	-0.908341	0.0144411	NA
MC1R	0.896529	0.0042191	0.612377		FAM117B	-0.626247	0.00507594	0.0961397		HCN1	1.13977	0.0003923	0.110072		RPGRIP1	-0.69575	0.025277	0.999118
MED4-AS1	1.5388	0.00115795	NA		FAM135A	-0.731875	0.0375328	0.320981		HCRTR1	-0.699678	0.0394038	0.555406		RPL23AP53	-1.41002	0.012341	NA
MEG9	0.855936	0.0362014	0.99474		FAM151A	-0.8279	0.0216624	0.244093		HDGFRP2	-0.790885	0.0219148	0.464606		RPL23AP64	1.37874	0.00928672	NA
METTL5	1.58441	0.0172171	NA		FAM155A-IT1	-2.52575	0.0022719	NA		HERC2P3	0.600071	0.0350322	0.5393		RPL23AP82	1.27818	0.031882	NA
MEX3B	0.750695	0.024903	0.981293		FAM166A	0.65388	0.0427011	0.339864		HERPUD2	-0.992148	0.0334026	0.538428		RPSAP58	-0.831484	0.00403331	0.50179
MGAT4A	-0.673937	0.0234012	0.981293		FAM170A	-1.06983	0.0486611	NA		HEXIM1	0.791862	0.00238958	0.245247		RTN4R	-1.32001	0.00808498	NA
MGC2889	-1.8722	0.00136957	NA		FAM175B	-0.684341	0.049755	0.371123		HEY1	1.43563	0.0174572	NA		RUFY1	0.766704	0.0180381	0.999118
MGST1	0.841388	0.0386447	0.999763		FAM181A-AS1	-1.1154	0.0114485	NA		HIF1A-AS1	0.966339	5.58799e-07	0.00156788		RUNX1	0.721077	0.00568234	0.605027
MIR1282	1.33079	0.0171692	0.947957		FAM210A	-1.58286	0.00388479	NA		HIF1A-AS2	0.662257	0.00126162	0.195989		S100A4	-0.872501	0.0280861	NA
MIR182	3.03381	0.039024	NA		FAM219A	-0.71741	0.0368561	0.318339		HIGD2A	-2.00269	0.0470001	NA		SALRNA2	-1.12476	0.000973985	0.14815
MIR199B	2.69967	0.0189082	NA		FAM49A	-0.777069	0.00141384	0.0385559		HIST1H2BC	-3.0636	0.0259449	NA		SCARNA2	0.949967	0.000497312	0.0920892
MIR30E	-4.68484	0.00559807	NA		FAM57A	0.589183	0.042742	0.339864		HIST1H3B	-3.62951	0.00445895	NA		SCRN2	0.772831	0.0311089	NA
MIR3158-2	-3.37942	0.0434551	NA		FAM71E1	0.686744	0.00414461	0.0834864		HK3	-1.0054	0.0258691	0.49579		SDC2	0.602015	0.0303401	0.999118
MIR4477A	-0.681277	0.0168601	0.947957		FAM72A	-1.25334	0.00599657	NA		HLA-DMA	-1.46632	0.0124536	NA		SEC22B	-3.11976	9.35959e-05	NA
MIR497HG	1.0902	0.016736	NA		FAM86C1	-0.711498	0.0437925	0.34423		HLA-DQA1	2.56804	0.00638948	NA		SEPHS1	0.936965	0.0248406	NA
MIR503HG	2.65797	0.0344483	NA		FANCL	1.06466	0.000234735	0.00901498		HMX1	-2.30822	0.00965304	NA		SEPSECS-AS1	0.939471	0.0256459	NA
MIR5589	3.63157	0.0304009	NA		FAS	0.96271	0.0129026	NA		HNMT	1.12028	0.01347	0.403696		2022-09-06	-1.60678	0.000797381	NA
MIR5687	-2.93737	0.0454784	NA		FAS-AS1	0.865049	0.0119605	0.168037		HNRNPM	0.636776	0.0333255	0.538428		SFRP2	-1.05015	0.0388076	NA
MIR670HG	-1.39919	0.00357244	NA		FASTKD2	-0.607574	0.0268618	0.272522		HOMER2	-1.27659	0.0402329	NA		SFRP4	0.964123	0.000583134	0.0993427
MIR6723	3.7416	0.0219217	NA		FASTKD5	-0.7511	0.0381682	0.322642		HOXA11	-1.06594	0.0335593	0.538428		SH3D21	0.954467	0.0441909	NA
MIR762HG	1.36016	0.00440623	NA		FAT1	0.815952	4.01459e-07	3.18271e-05		HOXB1	-1.83999	0.0366328	NA		SIGLEC15	-1.11638	0.0475553	NA
MIR7641-2	0.668516	0.0146924	0.947957		FBLN1	0.700854	0.000426904	0.0147444		HOXC-AS1	3.05079	0.013783	NA		SLC17A1	1.22102	0.0325732	NA
MIRLET7DHG	0.796396	0.0491478	NA		FBLN5	0.950376	4.63105e-05	0.00223478		HOXD11	-1.14608	0.0322127	NA		SLC18A2	0.623588	0.0434715	0.999118
MIRLET7F2	3.41238	0.0164118	NA		FBXO22-AS1	0.796932	0.0441955	0.345367		HPGDS	1.71649	0.0172231	NA		SLC22A5	-0.85328	0.0363942	NA
MLK7-AS1	0.615465	0.027448	0.981293		FBXO40	-0.622999	0.0466671	0.356963		HPSE	0.695958	0.0126282	0.399913		SLC25A52	-2.9263	0.048196	NA
MLNR	1.05626	0.0423731	NA		FBXW4	-1.18122	0.000815421	0.0245934		HRAT13	1.90747	0.0123638	NA		SLC30A2	0.910272	0.0338744	NA
MMADHC	-1.43834	0.0429869	NA		FBXW5	0.91201	0.0136677	0.183314		HSD17B1	0.744977	0.0206552	0.455413		SLC46A3	-0.924099	0.0477874	NA
MOB2	1.24766	0.011765	NA		FCMR	0.954721	0.00168387	0.0440784		HSPA8	0.656452	0.0365248	0.545104		SLC48A1	0.629926	0.0390073	0.999118
MOGAT1	1.51307	0.0242446	NA		FCRL6	0.803153	0.0435689	NA		HSPB6	0.617302	0.00776484	0.350267		SLCO5A1	-1.06268	0.0191787	NA
MORC2-AS1	1.04145	0.0276617	NA		FDPSP2	0.832556	0.0168438	0.207722		HTR1F	1.58082	0.0384449	NA		SMG1P5	1.80904	0.0277358	NA
MPC2	1.30378	0.00453555	NA		FEZF1	-0.738513	0.0102623	0.152916		HYAL1	-0.685909	0.0155066	0.409853		SMG7-AS1	-1.17011	0.0278048	NA
MRGPRD	0.639321	0.0350377	0.987576		FEZF1-AS1	-1.11055	0.0100244	NA		IBA57	0.642343	0.0274685	0.506381		SNAI2	0.812985	0.0205353	NA
MRGPRG	0.82677	0.0254242	0.981293		FGD5-AS1	0.828737	0.00441638	0.0872087		IDH1-AS1	2.12376	0.0200052	NA		SOCS3	1.44228	0.004347	NA
MRPL55	1.07865	0.0259171	NA		FGF10-AS1	1.96129	4.88431e-10	5.95725e-08		IDH3A	0.847358	0.0345627	0.538428		SOD2	3.17256	6.82688e-19	1.45378e-15
MRS2P2	0.810004	0.0356693	0.989886		FGFR1	0.631107	4.91795e-05	0.00233266		IFFO1	-1.18947	6.52768e-05	0.050876		SOD3	0.772666	0.0268929	NA
MSH2	-1.35981	0.015888	NA		FH	1.30509	0.0173319	NA		IFNL1	-0.717125	0.0345431	0.538428		SOX11	0.87622	0.0329351	NA
MSH6	0.918962	0.0292062	0.981293		FIBIN	1.16874	0.00137515	0.0377791		IFT57	-1.05661	0.0207242	0.455413		SOX4	0.705027	0.013558	0.916564
MT1X	0.962305	0.00342408	0.612377		FLG-AS1	0.766344	0.0204384	0.236233		IGLL1	-2.63787	0.0311153	NA		SP5	-1.3977	0.0448202	NA
MTERF4	0.765919	0.00786748	0.762359		FLII	0.602152	0.0306854	0.291341		IGSF23	-0.942862	0.0454134	0.575982		SPACA6P-AS	0.780893	0.0433136	NA
MTX1	1.60631	0.0211786	NA		FLJ35934	1.01046	0.0262983	NA		IL12A-AS1	1.01964	0.0094716	0.365767		SPAM1	1.39538	0.0415364	NA
MXD3	1.09367	2.48895e-05	0.0438101		FLJ45513	0.771934	0.0353257	0.311422		IL15	0.955673	0.0361867	0.545104		SPARCL1	-1.3318	0.00415242	NA
MYCBP2-AS1	1.25045	5.14946e-05	0.0557472		FLNA	0.687468	4.49178e-05	0.00217704		IL17RC	-0.613651	0.0122534	0.394272		SPIDR	0.805167	0.00741765	0.686778
MYDGF	-1.45906	0.0418176	NA		FLRT1	0.749251	0.0110687	0.1608		IL18BP	-0.923781	6.92675e-05	0.051145		SPIN2B	2.21583	0.0471698	NA
MYO1G	0.873848	0.0121725	0.875109		FMO6P	-1.02687	0.0158885	0.200477		IL1A	0.709131	0.0128188	0.401558		SPRY1	1.03089	0.0405631	NA
MYOD1	0.817393	0.0216179	0.970678		FN1	1.761	6.20205e-27	3.27793e-24		IL1R2	-1.48472	0.00572199	NA		SSTR2	1.13404	0.0234911	NA
N4BP3	0.684489	0.0335205	0.981293		FNBP1L	-1.01511	0.0483696	NA		IL1RAPL1	0.878788	0.0220829	0.465528		STK10	0.651314	0.0228086	0.999118
NAGLU	0.741966	0.0435087	0.999763		FNDC1	1.57896	5.34823e-19	1.696e-16		IL3RA	0.670609	0.0373933	0.546448		STK3	1.17494	0.0412625	NA
NARS2	-1.2583	0.0435104	NA		FNDC3B	0.884967	1.53943e-06	0.00010814		IL4I1	-1.43025	0.00132572	0.195989		STK38L	-1.84641	0.00619279	NA
NAV2-AS2	0.952264	0.0469895	NA		FNIP1	-0.892671	0.0182006	0.218151		IMPAD1	0.775771	0.0106664	0.381734		SUDS3	-0.725075	0.0244179	0.999118
NAV3	-0.790839	0.000277012	0.146413		FOCAD	-0.760251	0.0189553	0.223814		ING3	1.89042	0.000538589	NA		SUPT20HL2	-1.81329	0.00967413	NA
NCEH1	-0.721737	0.0246362	0.981293		FOLR3	-1.54631	0.0240597	NA		ING4	-0.959623	0.00242494	0.245247		SYT14	-1.29472	0.0290764	NA
NDUFB2-AS1	0.883807	0.0288316	0.981293		FOXCUT	1.37761	0.000124219	0.00514441		INTS8	1.11708	0.00794727	0.352272		SZRD1	0.818378	0.0443636	NA
NEFM	-0.989324	0.0345047	NA		FOXD2	-0.7697	0.0426576	NA		IP6K2	0.791295	0.0454229	0.575982		TBC1D14	-0.665949	0.046084	NA
NEUROG1	1.00378	0.0310657	NA		FOXH1	0.915815	0.00719446	0.119741		IPMK	1.05649	0.0427402	NA		TCF7	0.827101	0.0202219	NA
NIPAL1	-1.15209	0.0289198	NA		FOXN2	-1.58585	0.01646	NA		IQCH-AS1	0.615678	0.0252295	0.491843		TCFL5	-0.969638	0.00424148	0.50179
NIPAL3	-0.594295	0.0158878	0.947957		FOXO1	0.775187	0.0352743	0.311216		IRF5	-1.05331	0.000475479	0.121282		TCL6	0.64424	0.0352816	0.999118
NKAIN4	1.04666	0.0312932	NA		FRMD4B	-0.784032	0.00810879	0.130245		IRGM	1.554	0.0148651	NA		TCONS_00029157	-1.53105	0.0119281	NA
NKRF	-1.44887	0.0403338	NA		FRRS1	-1.62636	0.0235393	NA		ISPD	0.974578	0.0332807	0.538428		TEKT2	1.26736	0.0241972	NA
NLN	-0.687549	0.0191805	0.957214		FST	1.12674	0.00661714	NA		ISX	-0.81109	0.00874445	0.360811		THBS1	-0.72815	0.000487973	0.0920892
NOCT	1.01765	0.019361	NA		FSTL1	0.615858	0.00696197	0.117971		ISY1	-1.26011	0.0296848	NA		THSD4-AS2	-1.18858	0.00733266	NA
NOP10	1.53776	0.04357	NA		FTH1	3.04123	1.80235e-107	1.00021e-103		ITFG1-AS1	1.12869	0.0235138	NA		TIMP3	-0.788873	7.90742e-05	0.0306161
NOV	-1.00807	0.0132993	NA		FTL	0.921651	2.77491e-10	3.54009e-08		ITGA3	-0.654705	0.00477866	0.295345		TLL1	-0.924071	0.0424935	NA
NOXA1	1.34163	0.0342884	NA		FUT5	-0.599778	0.0472885	0.359107		ITGB2-AS1	-1.25046	0.00140939	0.195989		TLX1NB	1.40766	0.0464121	NA
NPIPB11	-0.648466	0.0315121	0.981293		FUT8	0.755829	0.0258065	0.266691		ITPK1	-0.665258	0.0145795	0.406925		TMEM102	-0.670346	0.0417354	NA
NR1H3	0.638432	0.0318751	0.981293		FZD1	-0.586458	0.00995636	0.149737		JAKMIP2	0.589447	0.0387024	0.55503		TMEM106C	-0.821814	0.0461645	NA
NT5DC2	0.729022	0.0322043	0.981293		FZD3	-0.769598	0.00863146	0.136253		JRKL	1.57417	0.00862498	NA		TMEM121	2.43495	0.00808668	NA
NTN1	0.664941	0.0137876	0.947957		FZD4	-1.66505	9.65479e-23	3.96586e-20		JRKL-AS1	-2.40545	0.00382768	NA		TMEM145	0.824313	0.0252252	NA
NTN5	0.843759	0.0337531	0.981293		G0S2	3.79402	2.62661e-25	1.2147e-22		KANK4	0.724559	0.02243	0.46687		TMEM186	-1.89128	0.0285934	NA
NTSR1	0.742571	0.0145349	0.947957		G6PC3	1.1029	0.000300485	0.0110433		KANSL1-AS1	2.46377	0.0230745	NA		TMEM246-AS1	1.60535	0.0245076	NA
NUBP1	1.13375	0.0401504	NA		GAB2	0.704294	0.000302855	0.0110937		KAT2B	-1.09379	0.013241	0.403696		TMEM255A	-1.08273	0.00923029	NA
NUCB1-AS1	1.07782	0.0450655	0.999763		GABPA	1.10324	0.000115825	0.00490666		KCNA3	1.19135	9.14265e-05	0.0559113		TMEM51	-1.57171	0.0057578	NA
NXF4	-0.654322	0.00898884	0.790874		GABPB1	1.44129	0.0010264	NA		KCNC2	0.672115	0.00547764	0.302042		TMEM51-AS1	0.588738	0.0195388	0.999118
OGN	-1.26742	0.0233814	NA		GABPB1-AS1	1.09353	0.000471763	0.015867		KCNJ4	0.88517	0.0393083	0.555406		TMEM53	1.23867	0.00690083	NA
OPRD1	-1.03052	0.0234064	NA		GABRB3	-0.768325	0.0146298	0.191481		KCNJ6	0.884881	0.00031809	0.0991662		TNFRSF1A	0.99424	0.000530433	0.0941298
OR10AD1	0.95959	0.0174821	NA		GABRG3-AS1	-2.79737	0.0180059	NA		KCNK13	-1.0924	0.019981	0.449118		TNIP1	0.657565	0.0402515	NA
OR11H4	-1.14909	0.0187244	NA		GADL1	-0.877019	0.0122875	0.170756		KCNT1	-0.700913	0.0205415	0.455413		TNP1	-4.94835	0.00240466	NA
OR1L3	-0.991287	0.0433505	NA		GAGE1	-1.95191	0.0382473	NA		KCTD10	0.766448	0.0494705	0.587159		TP53INP2	0.713331	0.0215547	0.999118
OR2T33	-1.2724	0.0118964	NA		GALK1	-1.47628	0.044516	NA		KCTD12	1.0501	4.28601e-07	0.00156788		TPBGL	0.929923	0.0469809	NA
OR51L1	-1.16482	0.00607765	NA		GALNT16	-0.879184	0.000506004	0.016534		KCTD20	0.920502	0.00761697	0.348432		TPGS1	2.1632	0.0128189	NA
OR5D16	-1.22198	0.0292137	NA		GALNT8	-1.08435	0.028811	NA		KDM5B	0.610555	0.0198505	0.44871		TPRX1	1.63887	0.00727318	NA
OR5M11	-0.778448	0.0259464	0.981293		GAPDHS	0.968748	0.0323092	NA		KIAA0319	0.586318	0.0280533	0.511116		TRAF3IP2-AS1	0.735169	0.00974517	0.783108
OR6B3	-0.996415	0.0499643	NA		GAST	1.37231	0.0369219	NA		KIAA0895	0.953111	0.0435504	0.571309		TRAF6	-1.20041	0.0149091	NA
OR8B8	-1.05634	0.0474914	NA		GCC1	-0.911281	0.0194842	NA		KIF17	-0.856548	0.00397495	0.28679		TRAPPC12	0.740676	0.0364892	NA
OR8D2	-1.30959	0.00106652	0.298084		GCFC2	0.642078	0.0218278	0.244908		KIF22	-1.05325	0.0115144	0.391709		TRIM21	0.97904	0.041586	NA
P2RY1	0.686667	0.0463493	0.999763		GCNT3	0.799191	0.0295846	0.28598		KIF5C	0.588889	0.0211514	0.459144		TRIM31	0.728025	0.0233064	0.999118
P2RY10	-1.80283	0.0440464	NA		GCSH	-4.04632	0.0120352	NA		KIFC3	-0.668022	0.0168394	0.422235		TRIM39	-0.947356	0.0132574	NA
P3H3	-0.602033	0.0418853	0.999763		GDF9	1.2371	3.15698e-08	3.15669e-06		KLF4	-0.99172	0.0117856	0.393307		TRIM51	-1.58553	0.0353879	NA
PACERR	-3.42847	0.0111404	NA		GDI1	1.04184	0.00915297	0.141096		KLF6	-0.666599	0.0458688	0.575982		TSHR	-0.653462	0.0356695	0.999118
PAK7	-0.783568	0.0232831	0.981293		GEMIN7	0.780337	0.0296755	0.28598		KLHL41	1.17287	0.0257818	NA		TSL	0.834439	0.0436209	NA
PAPPA-AS1	1.1604	0.000262961	0.145605		GFAP	0.738684	0.0227133	0.250927		KLK3	0.678811	0.0351636	0.53986		TSNAXIP1	-0.969471	0.0483406	NA
PARP15	-0.92698	0.00489994	0.64746		GFI1	0.68795	0.0457178	0.352225		KLRG1	1.05525	0.0191252	0.442751		TTC24	-0.843965	0.0467338	NA
PARP6	-0.759857	0.00723389	0.740538		GFPT2	1.31977	1.85008e-09	2.11692e-07		KRR1	0.775229	0.000380654	0.108984		TTC30A	0.948247	0.036501	NA
PARTICL	1.06473	0.0469233	NA		GGACT	1.25996	0.000357732	0.0129331		KRT16P3	-1.4473	0.00334951	0.280524		TTC34	-1.40254	0.0193575	NA
PBK	-1.37239	0.0408643	NA		GGNBP1	1.11614	0.013369	NA		KRT39	1.53654	0.0112211	NA		TTC39C-AS1	1.59656	0.0446411	NA
PCDH1	-0.721668	0.00811301	0.770018		GH2	1.1098	0.0468488	NA		KRT71	-0.673823	0.0263399	0.50049		TTC9C	-2.03805	0.0144386	NA
PCDHA1	1.05397	0.00613425	0.712566		GHR	-0.949179	0.00734483	0.12131		KRT8	-0.7271	0.0343784	0.538428		TUBA8	-0.830147	0.0474607	NA
PCDHB2	0.89866	0.0383219	NA		GID8	-0.881067	0.014025	0.186397		KRTAP1-1	1.62367	0.023171	NA		TXLNA	0.589154	0.0480744	0.999118
PCDHGB1	1.06186	0.00567267	0.693911		GINS1	-1.80599	0.00532291	NA		KRTAP1-3	1.67775	0.0174328	NA		UBE2MP1	3.68537	0.0254289	NA
PCK1	0.696411	0.0154109	0.947957		GIPC1	1.13705	0.0361574	NA		KRTAP10-12	-0.89496	0.0145649	0.406925		UBE2NL	-4.10192	0.00924549	NA
PCYT2	0.898451	0.0121442	0.875109		GIPC3	-0.998527	0.00632075	0.110305		KRTAP10-8	-0.851313	0.0347362	0.538428		UBOX5-AS1	-0.874417	0.0336694	NA
PDCD2	0.922597	0.0299879	0.981293		GJA9-MYCBP	1.48727	0.0042234	NA		KRTAP22-2	4.06583	0.0170057	NA		UBTF	0.693557	0.0300953	0.999118
PEX1	-0.686787	0.033414	0.981293		GJC1	-0.743402	0.027549	0.275962		KRTAP3-2	-1.99318	0.0339468	NA		UCP1	-2.28568	0.0130202	NA
PFN4	1.58502	0.0487402	NA		GJD3	1.50479	3.72749e-12	5.99586e-10		KRTAP4-7	2.89205	0.000213062	NA		UNC50	2.2266	0.0402885	NA
PGAM4	-1.18517	0.0253383	NA		GLCE	-0.91202	0.0456475	NA		KRTAP5-8	-1.04416	0.0111064	0.386629		USP1	1.19428	0.0342714	NA
PGK1	-1.16961	0.0112344	NA		GLIS1	0.617292	0.0448392	0.347916		KRTAP6-1	1.7614	0.0381039	NA		UTP3	1.52951	0.0181699	NA
PHF10	1.07992	0.040552	NA		GLIS3	0.801434	5.86926e-06	0.000359329		L3HYPDH	2.25291	0.0080766	NA		VPS18	0.886006	0.00490168	0.535289
PI4KAP2	1.1385	0.0377941	NA		GLIS3-AS1	1.72217	6.63825e-12	1.0233e-09		L3MBTL3	0.937617	0.0347371	0.538428		VPS28	1.02397	0.0400013	NA
PINK1-AS	0.850292	0.000157784	0.0966787		GLO1	-1.01601	0.0179849	NA		LAMA4	0.65163	0.00346163	0.281896		VSTM1	-1.26349	0.0224476	NA
PIP5KL1	1.44017	0.0229738	NA		GLS	1.14514	2.43899e-05	0.00127935		LAMB2P1	0.7946	0.0436892	0.571309		WDR26	1.01321	0.00787806	NA
PITRM1-AS1	0.76722	0.00279447	0.550747		GLTP	0.931124	0.0375045	NA		LAMC1	0.593522	0.0173508	0.43025		WDR31	-1.25621	0.0346365	NA
PLAC8	1.57066	0.0250326	NA		GLTPD2	1.31393	0.00498296	NA		LAMP2	1.07957	0.00891114	0.362592		WDR81	0.745504	0.0177331	0.999118
PLEKHD1	-0.691786	0.0489314	0.999763		GLUD1P3	-0.876652	0.0353185	NA		LBX1	-2.38743	0.00266028	NA		WTAPP1	2.11211	1.93813e-28	8.25449e-25
PLIN1	0.849485	0.00186926	0.417995		GMEB1	-0.779177	0.0422571	NA		LCN10	-1.44677	0.0112695	NA		WWC2-AS2	-1.72738	0.0145182	NA
PLIN4	1.16624	2.49972e-07	0.00145334		GMFG	-1.16873	0.0391584	NA		LCN2	-1.13965	0.0103689	0.376852		XKR3	3.66235	0.0378999	NA
PMS2P1	0.684785	0.0261019	0.981293		GNA13	-1.19488	0.0111935	NA		LDHAL6B	0.803583	0.041563	0.561753		XLOC_009911	-3.97778	0.0107913	NA
PNISR	1.30882	0.0249103	NA		GNA14	0.761858	0.0457299	0.352225		LDLRAD1	-0.96815	0.00813926	0.354127		ZBED5-AS1	1.86664	0.0354441	NA
PNPLA2	1.1841	0.000170604	0.0991894		GNAI2	0.719449	0.00604846	0.107583		LEFTY1	-1.65134	0.0166165	NA		ZBTB22	-1.10539	0.01128	NA
POLG	0.688247	0.0141761	0.947957		GNAQ	-0.831677	0.00740114	0.122058		LEMD2	-1.0267	0.0164503	0.41756		ZBTB48	-0.79318	0.0479707	NA
POLR2H	1.02759	0.0395475	NA		GNG11	1.49126	0.0132265	NA		LGALS9C	-0.673042	0.0450224	0.575982		ZBTB9	-0.960503	0.032654	NA
POLR2L	1.60222	0.0396319	NA		GNG3	1.15111	0.002499	0.0577784		LHFPL5	-0.987428	0.00219086	0.245247		ZC3H12D	-0.876852	0.0160855	NA
POLR3H	1.32813	0.00169577	0.394368		GNPTAB	0.942462	0.00100759	0.0291991		LIAS	1.83292	0.0211614	NA		ZCCHC13	-4.54686	0.00802553	NA
POU3F1	1.32177	0.0454943	NA		GNPTG	1.65615	0.00745174	NA		LILRA2	-0.657535	0.0232495	0.470893		ZDHHC24	-1.48964	0.0154191	NA
POU4F2	0.700315	0.0424041	0.999763		GOLGA2P10	-1.66925	0.0110889	NA		LILRA4	0.984666	0.01955	0.447085		ZDHHC9	0.815778	0.00668936	0.647499
PPA2	-1.00126	0.0480983	NA		GOLGA2P6	-0.795904	0.0337605	0.303882		LILRA5	1.04095	0.00326427	0.280524		ZEB2-AS1	0.622511	0.0442481	0.999118
PPDPF	0.881819	0.0274575	0.981293		GOLGA6L4	-2.9189	0.0123365	NA		LINC00092	-0.854451	0.0420044	0.561753		ZFP2	1.07237	0.0208151	NA
PPP1R9B	0.884984	0.0397157	NA		GOLGA7B	1.0375	2.35818e-06	0.000159594		LINC00115	-1.99533	0.0096683	NA		ZNF132	0.907391	0.0122311	NA
PPP2R3C	1.01384	0.0464899	NA		GOLGA8N	-1.19436	0.0451112	NA		LINC00167	-1.10251	0.0154811	0.409853		ZNF212	-1.18955	0.0192236	NA
PPP4R4	0.715181	0.0496151	0.999763		GPATCH4	0.935866	0.037708	NA		LINC00202-1	-0.658796	0.0273849	0.505504		ZNF320	-1.07278	0.0443528	NA
PRDX1	0.804235	0.0444348	0.999763		GPBAR1	0.722719	0.0293437	0.285456		LINC00221	1.59437	0.0195389	NA		ZNF425	-1.2918	0.0114558	NA
PRELP	0.610386	0.00220681	0.46656		GPC3	-1.41061	0.0486278	NA		LINC00271	1.68577	0.00820368	NA		ZNF572	-1.4466	0.0437376	NA
PRKAB2	-0.791842	0.0365286	0.99474		GPC6	0.61564	0.00251556	0.0579258		LINC00316	2.65407	0.013559	NA		ZNF730	2.13388	0.0487578	NA
PRKCD	-0.976735	0.00626466	0.712566		GPD1	1.1285	0.0104103	NA		LINC00347	1.86998	0.0263491	NA
PRMT5-AS1	0.760959	0.0301982	0.981293		GPNMB	0.723153	0.000307329	0.0112205		LINC00354	1.41715	0.0393595	NA
PRPF4	-0.841807	0.0491355	0.999763		GPR137	0.678508	0.00218709	0.0533506		LINC00462	0.953159	0.0113381	0.387958
PRR30	-0.837005	0.0255086	0.981293		GPR137C	-1.06147	0.0439399	NA		LINC00477	0.839734	0.00534538	0.298766
PRSS45	-1.09153	0.0395651	NA		GPR158	-0.634808	0.0296305	0.28598		LINC00515	2.28356	0.00475292	NA
PRSS48	-1.43212	0.0264254	NA		GPR18	0.664081	0.0192841	0.226032		LINC00552	-1.39908	0.0388152	NA
PSAP	0.761729	0.00398459	0.612377		GPR182	0.810799	0.0182727	0.21878		LINC00554	-1.26341	0.0214197	NA
PSMA7	1.62407	0.00625894	NA		GPR85	-0.805094	0.037305	0.320559		LINC00564	1.69896	0.0107554	NA
PTGER2	1.36304	0.0259109	NA		GPR87	1.50241	0.0137611	NA		LINC00602	-1.10334	0.032625	0.537015
PTMA	1.19459	0.000157972	0.0966787		GPRIN2	0.891339	0.0331411	NA		LINC00622	4.40989	0.02137	NA
PTOV1-AS2	0.686827	0.0349601	0.987576		GPX3	0.885532	0.00240977	0.0568226		LINC00635	1.15414	0.0172255	NA
PTPN21	-0.625446	0.0447643	0.999763		GRAMD1C	-1.77158	0.00909052	NA		LINC00638	-1.67914	0.00198213	NA
PTPN23	0.83661	0.0140863	0.947957		GREM1	1.02711	2.05037e-07	1.72199e-05		LINC00658	-1.23495	0.0240984	NA
PYHIN1	-1.0829	0.020198	NA		GRIA2	-0.799416	0.0202938	0.235362		LINC00673	-1.23243	0.00559694	0.30295
QRFPR	-0.987304	0.0290969	NA		GRIA4	0.955822	0.00629696	0.110063		LINC00703	1.30808	0.0431109	NA
RAB17	0.797043	0.0338573	0.981293		GRIN3B	0.711196	0.0160675	0.201507		LINC00870	0.776554	0.0453536	0.575982
RAB5C	-0.790344	0.0107999	0.841912		GRINA	0.824508	0.00730891	0.121281		LINC00890	1.05839	0.029875	NA
RAB9B	-1.16853	0.0198021	NA		GRN	0.85218	2.00574e-05	0.00109126		LINC00919	3.3107	0.0208457	NA
RABAC1	1.45101	0.00703266	NA		GRSF1	-0.778497	0.0156864	0.199431		LINC00927	1.14346	0.0107255	0.382871
RABGEF1	0.658262	0.0408769	0.999763		GS1-600G8.3	-1.11566	0.0446098	NA		LINC00936	-1.11406	0.0419302	NA
RABGGTA	-0.821778	0.0223418	0.981293		GSDMD	-0.975501	0.0473499	NA		LINC00945	-0.608577	0.0454116	0.575982
RAD17	0.787424	0.0424596	0.999763		GSN-AS1	-0.688572	1.2566e-05	0.00073021		LINC00960	0.704461	0.0498183	0.590288
RAET1E-AS1	1.27252	0.00347299	0.612377		GSTM5	-0.616958	0.0312992	0.293768		LINC00969	1.45699	0.0208184	NA
RASA1	0.77569	0.0292893	0.981293		GSTP1	1.05199	0.00189522	0.0481267		LINC00997	-0.865397	0.00475641	0.295345
RASD1	1.71556	0.0083541	NA		GTF2A2	-1.72099	0.0187718	NA		LINC00999	-0.747542	0.0079305	0.352272
RASGRP3	-0.618862	0.047885	0.999763		GTF3C2-AS1	0.713316	0.0285895	0.282278		LINC01040	-1.72822	0.0277059	NA
RBBP4	0.643791	0.0163438	0.947957		GTPBP10	-1.04778	0.0420257	NA		LINC01061	-1.11934	5.50603e-07	0.00156788
RBM10	0.676499	0.0272271	0.981293		GUCY1A3	-0.663684	0.0489036	0.36724		LINC01088	1.31967	0.0208694	NA
RBM4B	1.11289	0.0252856	NA		GUCY2D	-0.891459	0.00480797	0.0926452		LINC01098	1.25089	0.0348838	NA
RBMXL1	-0.692416	0.0365093	0.99474		GUSB	-0.764996	0.0382829	0.322892		LINC01114	1.24488	0.0213745	NA
REEP5	0.939578	0.032978	0.981293		GXYLT1P3	-3.62326	0.0282618	NA		LINC01135	-1.36178	0.0185636	NA
REP15	-2.93733	0.0129999	NA		GYPE	-0.777852	0.0453609	NA		LINC01150	1.2821	0.0359856	NA
REXO1L2P	0.621237	0.0243592	0.981293		H1F0	1.22072	0.000180419	0.00717731		LINC01170	2.48797	0.012936	NA
RFC1	-1.8435	0.000142455	NA		H1FX	1.41512	0.0272052	NA		LINC01180	1.12387	0.00891684	0.362592
RGPD1	-4.25879	0.00415536	NA		HAS2-AS1	-0.716315	0.0011355	0.0321503		LINC01185	2.11759	0.00134252	NA
RHBDL1	1.79995	0.0138933	NA		HAUS6	-0.882292	0.0237529	0.257391		LINC01192	2.59329	0.0142756	NA
RMND1	1.43253	0.0152143	NA		HCG25	0.940734	0.00501916	0.0957176		LINC01195	-1.66439	0.02492	NA
RN7SK	0.947737	0.0484861	0.999763		HCRTR2	-2.31273	0.0338756	NA		LINC01202	-1.85392	0.0165019	NA
RNA18S5	1.89259	0.0358538	NA		HDGF	0.600169	0.0499772	0.37178		LINC01222	1.35108	0.0314026	NA
RNA28S5	1.40869	0.0109598	0.841912		HEATR3	-1.55793	0.0135302	NA		LINC01247	1.42465	0.0089119	NA
RNA45S5	0.86	0.015169	0.947957		HELLS	-2.76858	0.000128197	NA		LINC01257	-0.597904	0.039418	0.555406
RNF186	1.30751	0.0247389	NA		HEPN1	-2.36272	0.00656384	NA		LINC01271	-0.864917	0.0292926	0.516914
RNF25	-0.664401	0.0386698	0.999763		HEXB	1.5952	1.55844e-07	1.33055e-05		LINC01278	-0.703225	0.00812524	0.354127
RNF6	-0.980773	0.0483746	NA		HEXDC	0.696583	0.0282771	0.280014		LINC01298	0.850105	0.00947872	0.365767
RNPS1	0.685458	0.0386158	0.999763		HFE2	-0.629304	0.0356865	0.313606		LINC01299	1.18779	0.00992326	0.373248
RNU4-1	1.31664	0.00754299	0.743304		HID1	0.696778	0.0351416	0.310728		LINC01300	-1.44112	0.00732697	NA
RPAIN	0.791191	0.0273186	0.981293		HIF1A	-1.2736	0.041998	0.33778		LINC01311	-3.04593	0.0295238	NA
RPL13	0.860691	0.00379326	0.612377		HIF1A-AS1	1.92964	1.00049e-22	3.96586e-20		LINC01375	1.40378	0.0251549	NA
RPL13A	0.749005	0.0474991	0.999763		HIF1A-AS2	2.09616	3.21522e-07	2.62395e-05		LINC01433	1.56189	0.02403	NA
RPL14	0.989804	0.0176388	0.947957		HIGD1C	1.23658	0.0368234	NA		LINC01446	1.09446	0.00369687	0.281896
RPL19	0.76644	0.0071092	0.740538		HIST1H2AI	4.20737	0.0456961	NA		LINC01481	-1.47595	0.0431329	NA
RPL23	1.29699	0.00880944	NA		HIST1H2BG	1.62968	0.00633194	NA		LINC01531	0.743704	0.015075	0.40859
RPL23AP7	3.53004	0.00838746	NA		HIST1H2BL	-1.72531	0.0314845	NA		LINC01556	-1.88281	0.0487417	NA
RPL32	1.26456	3.01411e-05	0.0438101		HLA-A	0.858743	8.17801e-05	0.00360189		LINC01560	1.79904	0.0104283	NA
RPL34	-1.40955	0.0153902	NA		HLA-B	1.36267	1.6113e-06	0.000112477		LINC01561	-0.644714	0.0278496	0.511116
RPL35A	1.13933	0.0195829	0.960781		HLA-C	1.24998	1.63799e-05	0.000932408		LL22NC01-81G9.3	-0.735	0.0103435	0.376852
RPL37	1.3842	0.000724012	0.236641		HLA-DQA2	0.70715	0.0267798	0.27198		LLGL1	-0.675233	0.00835706	0.354515
RPN1	0.71647	0.00437265	0.618562		HLTF-AS1	0.946445	0.0214065	NA		LMBRD1	1.42696	0.0182307	NA
RPS15	1.3307	0.0359218	NA		HMCN1	-0.615523	0.000450454	0.0152892		LMO3	0.951285	0.00774642	0.350267
RPSAP58	1.20508	0.000294462	0.14887		HMG20A	-0.928731	0.00886449	0.138181		LOC100128573	2.40829	0.0164203	NA
RSPH6A	0.934941	0.02646	NA		HMG20B	1.01529	0.0159524	NA		LOC100129034	0.602992	0.00254435	0.245247
RUFY2	0.861013	0.0029232	0.557229		HMGA1	1.14707	0.00182612	0.0471352		LOC100129917	-2.48582	0.00141541	NA
RUSC1-AS1	1.27657	0.00815278	0.770018		HMGA2	0.601269	0.000890324	0.0262811		LOC100130093	0.690442	0.0233193	0.471393
RXFP3	0.91522	0.00643442	0.712566		HMGN3-AS1	0.760408	0.00432395	0.0860062		LOC100131347	0.597009	0.0189819	0.442565
RXFP4	0.778978	0.0258581	0.981293		HMHB1	-1.92996	0.019872	NA		LOC100131626	0.859697	0.0464891	0.576063
SALL4	0.884615	0.0112239	0.850745		HNRNPA3	0.994802	0.000494021	0.0163189		LOC100133286	0.701749	0.0186416	0.43893
SCARNA2	1.3553	0.000551519	0.2254		HOMER3	1.2704	0.0239451	NA		LOC100287944	1.91814	0.0089301	NA
SEC14L2	0.678882	0.0201506	0.965515		HOXA-AS3	0.77121	5.1199e-06	0.000319246		LOC100288778	-0.879863	0.0214818	0.462257
SERAC1	-0.873358	0.0254779	0.981293		HOXA10-AS	0.733892	0.0330052	0.300759		LOC100288911	-1.75604	0.00572855	NA
SERPINA5	-0.662433	0.0331706	0.981293		HOXD8	1.09962	0.0274845	NA		LOC100289511	0.593328	0.00131155	0.195989
SERPING1	0.666405	0.0241541	0.981293		HP09053	0.686203	0.0112505	0.16133		LOC100422212	2.299	0.0461303	NA
SETSIP	-4.04681	0.00765711	NA		HPCA	1.19633	0.00844672	NA		LOC100505716	0.714253	0.0219238	0.464606
SFR1	1.19797	0.0178605	NA		HRASLS5	-0.671231	0.0472851	0.359107		LOC100506142	0.870719	0.0160133	0.413256
SGK223	-0.593952	0.0199302	0.961613		HRH3	-0.957209	0.0426116	NA		LOC100507387	-1.90121	0.00314528	NA
SHOX2	-0.633484	0.0411499	0.999763		HSD17B1	0.721568	0.00656064	0.113421		LOC100507557	1.04392	0.00432082	0.28679
SKIV2L2	1.26813	0.00015583	0.0966787		HSD17B13	-0.888932	0.046032	NA		LOC101927082	1.07623	0.0343017	NA
SKOR2	0.910041	0.0282283	NA		HSF1	1.00233	0.0235241	NA		LOC101927120	1.02435	0.0121034	0.394272
SLC25A46	-0.634891	0.0480713	0.999763		HSP90B1	0.960539	1.94792e-05	0.00107129		LOC101927132	0.739199	0.0253183	0.491843
SLC25A5-AS1	0.926347	0.000116815	0.0966415		HSPA7	-1.17946	0.0385709	NA		LOC101927272	4.252	0.0336713	NA
SLC29A3	-0.897788	0.0106317	0.839027		HSPA8	0.999361	0.0200344	0.233328		LOC101927296	1.22721	4.02919e-05	0.0411782
SLC2A3	-0.609486	0.0420105	0.999763		HSPB1	0.679716	0.0317875	0.294182		LOC101927334	1.53415	0.0444477	NA
SLC30A1	1.397	0.0319395	NA		HSPB2	0.641288	0.0288332	0.283889		LOC101927557	1.18997	0.0328903	NA
SLC33A1	-2.09379	0.023206	NA		HSPB7	0.755529	0.000555563	0.0175675		LOC101927620	-3.49345	0.00121551	NA
SLC35F3	0.642783	0.0239687	0.981293		HSPBAP1	1.10696	0.0355352	NA		LOC101927730	1.31439	0.0448117	NA
SLC46A1	0.733549	0.00525447	0.668192		HTT-AS	-1.34431	0.0231414	NA		LOC101927815	0.722139	0.0192136	0.443121
SLC6A6	0.621101	0.00742519	0.740538		HYAL3	1.5191	0.00377135	NA		LOC101927869	0.840022	0.0330036	0.538428
SLC9A3	0.674346	0.0496942	0.999763		HYOU1	0.81429	0.000478235	0.015979		LOC101928053	-1.80297	0.0109161	NA
SLTM	1.38959	0.00562981	NA		IARS	-0.614178	0.0421779	0.338971		LOC101928063	0.813758	0.0262065	0.50049
SMAD1-AS1	1.37538	0.0437798	NA		IARS2	-0.776798	0.0413558	0.335054		LOC101928075	-0.958918	0.03307	0.538428
SMARCA5-AS1	1.15	0.0298661	0.981293		ID2	1.43812	2.1641e-05	0.00116035		LOC101928314	1.34805	0.0253168	NA
SMARCAD1	-0.659683	0.0306622	0.981293		IDH1-AS1	-1.97758	0.0188289	NA		LOC101928514	0.790631	0.0108497	0.38437
SMCHD1	-0.984578	0.0245453	0.981293		IDI2-AS1	1.6943	4.93398e-07	3.77671e-05		LOC101928618	-3.03344	0.0323248	NA
SMLR1	-0.881924	0.0210948	0.970678		IER2	-1.11772	0.0328981	NA		LOC101928718	-0.855382	0.044283	0.574165
SNAP25	0.784485	0.0494819	0.999763		IER3	1.78061	3.00831e-05	0.0015458		LOC101928804	-0.91497	0.00332201	0.280524
SNORA73A	2.61032	0.000408436	NA		IFI6	0.955064	0.0265623	NA		LOC101928809	1.10001	0.00441561	0.28679
SNORD116-4	-4.35042	0.0143254	NA		IFIT1	-0.661506	0.00963182	0.146738		LOC101928944	2.34104	0.0280412	NA
SNPH	0.617058	0.0473927	0.999763		IFNE	2.32475	0.0301249	NA		LOC101929128	1.29574	0.0450882	NA
SNTB1	-0.677975	0.0466525	0.999763		IFNGR1	0.99405	0.0292379	NA		LOC101929260	0.900237	0.0248052	0.486702
SNX11	-0.817653	0.0278517	0.981293		IFT27	1.27303	0.0342305	NA		LOC101929295	-1.86793	0.00294107	NA
SNX20	0.754803	0.00831996	0.772993		IGF2BP2	0.68726	0.012053	0.168484		LOC101929415	-1.1647	0.0105894	0.379946
SNX22	1.2422	0.00408021	0.612377		IGF2BP3	-0.680584	0.0460938	0.353968		LOC101929516	0.852049	0.000754002	0.153303
SNX29P1	1.47871	0.0283801	NA		IGFBP3	1.93691	1.41087e-28	8.24172e-26		LOC101929550	0.826781	0.0139654	0.405631
SOCS2-AS1	-2.20414	0.00926493	NA		IGFBP4	1.6891	7.24472e-36	6.18532e-33		LOC101929586	-0.660599	0.0400886	0.557454
SOCS5	-1.07499	0.0468069	NA		IGFBP5	1.44376	6.97107e-13	1.20894e-10		LOC101929645	0.629971	0.0378771	0.549512
SOD2	1.75624	2.52757e-06	0.00734766		IGFBP7	2.30881	4.16776e-09	4.58e-07		LOC101929679	1.40355	0.0401684	NA
SOHLH2	1.44446	0.0324195	NA		IGFBP7-AS1	2.45469	1.63942e-11	2.42612e-09		LOC102546228	1.60042	0.0050473	NA
SORCS3-AS1	-0.941345	0.0307647	NA		IGSF11-AS1	0.887959	0.0381612	NA		LOC102546298	1.71879	0.00094164	NA
SOX14	0.836337	0.0378984	NA		IL10RB-AS1	1.51827	0.00523713	NA		LOC102723373	2.08481	0.00498572	NA
SP5	1.37891	0.0375489	NA		IL17RB	0.667183	0.0313117	0.293768		LOC102723885	0.77531	0.00532604	0.298766
SPACA6P-AS	-0.838004	0.0331912	0.981293		IL1RAPL1	-1.26933	0.00484957	NA		LOC102724053	0.825269	0.018991	0.442565
SPAG5-AS1	0.755406	0.0207348	0.970678		IL1RL1	-0.730414	0.00927016	0.142704		LOC102724312	-1.59619	0.0256317	NA
SPARC	0.91597	0.00108957	0.298084		IL21-AS1	-0.696586	0.0262483	0.269933		LOC102724699	-1.36218	0.0220368	NA
SPATA31E1	0.661484	0.0475039	0.999763		IL22RA1	0.729194	0.0179218	0.215042		LOC102724784	0.824679	0.044145	0.573944
SPEF2	-0.858643	0.00485019	0.64746		IL24	0.893125	0.00226635	0.0545645		LOC102724933	-1.15287	0.0228901	0.470893
SPHK2	0.592573	0.0439949	0.999763		IL4I1	1.03509	0.0175788	NA		LOC103091866	-1.55446	0.0115363	NA
SPICE1	-1.04035	0.00364567	0.612377		IL6	2.95764	3.18965e-05	0.00160918		LOC149373	-1.24366	0.0294716	NA
SPIN2A	3.23515	0.000416196	NA		IMMP1L	1.51955	0.0325177	NA		LOC150776	-0.871683	0.0128036	0.401558
SPINK1	-1.77038	0.0447903	NA		IMPAD1	0.88151	0.00154696	0.0411742		LOC158434	1.0207	0.00160173	0.210006
SPNS2	0.881097	0.0011023	0.298084		IMPG2	-0.768708	0.0255623	0.264907		LOC255187	-1.89438	0.00228095	NA
SQSTM1	0.847377	0.0497866	0.999763		INCA1	0.756181	0.030105	0.288077		LOC284865	-1.1935	0.0238618	NA
SRM	1.91707	0.00501722	NA		INF2	-0.738625	0.0330328	0.300764		LOC285696	-0.837484	0.00882303	0.361925
SRPR	0.639488	0.0382709	0.999763		INSIG1	1.19559	0.00113326	0.0321503		LOC285762	-0.928345	0.0310794	0.525951
SS18	1.13304	0.0270201	NA		INTS2	-0.874022	0.0388645	NA		LOC339298	1.7039	0.00108866	NA
SSC5D	0.605987	0.00851369	0.776107		INTS4	-1.31077	0.00022019	0.00851528		LOC389199	0.752409	0.0348502	0.538451
STOM	0.745707	0.044644	0.999763		INTS4P2	-1.0349	0.0289896	NA		LOC400620	0.87787	0.0144707	0.406925
STRA13	2.12802	0.0220544	NA		IPO11	-1.32171	0.0248152	NA		LOC400685	-0.863938	0.0111817	0.387958
STUB1	1.05995	0.00686279	0.725787		IPO8	-0.9054	0.0464481	NA		LOC439933	1.36778	0.0442449	NA
STX17	-0.60574	0.0168807	0.947957		IQCF1	-1.81549	0.0317354	NA		LOC440446	0.759349	0.0103047	0.376852
STX1B	-0.757144	0.0142361	0.947957		IQCJ-SCHIP1-AS1	1.49754	0.00292206	NA		LOC440704	1.64226	0.00573935	NA
SULT6B1	1.57744	0.0402956	NA		IRAK1	1.09968	0.00420553	0.0844072		LOC441081	-2.1024	0.00147605	NA
SYNDIG1	0.814215	0.0331026	0.981293		IRF1	1.29303	2.1965e-06	0.000151422		LOC642943	-0.599865	0.0120968	0.394272
SYNJ1	-0.703635	0.00726773	0.740538		ISG20	-0.813358	0.0118273	0.167012		LOC644838	1.20775	0.0409812	NA
SYNPR-AS1	-2.54775	0.0423785	NA		ISOC1	-1.91875	0.0191623	NA		LOC645382	1.5796	0.00859371	NA
SYTL4	0.629019	0.0347565	0.986862		ITFG1-AS1	1.63205	5.65305e-07	4.26824e-05		LOC646813	-4.34294	0.00226991	NA
TAF9B	-1.18018	0.0121045	NA		ITGB1	0.768423	0.0157306	0.199536		LOC653786	1.32124	0.00199318	0.23302
TAS2R38	-0.763421	0.0455732	0.999763		ITGBL1	-0.906105	0.00513431	0.0965859		LOC729218	-0.589011	0.00431522	0.28679
TAS2R5	-1.13401	0.0176429	NA		ITIH4	-0.990505	0.00457645	0.0894261		LOC729737	-0.894312	0.00819498	0.354127
TBX21	0.850661	0.0198252	0.960781		ITM2B	1.04145	5.90211e-06	0.000359329		LOC729739	-2.55887	0.0351545	NA
TCEB3-AS1	0.895449	0.00810497	0.770018		ITPK1-AS1	0.626547	0.027324	0.274204		LOXL1-AS1	0.607499	0.00339349	0.2817
TCF12	0.96477	0.0179268	0.947957		ITPR3	0.700344	0.00014899	0.0061246		LPGAT1	0.752669	0.0214658	0.462257
TCP1	1.17414	0.000101686	0.0909539		JKAMP	-1.97262	0.0142643	NA		LRRC29	-1.0586	0.02685	0.502323
TCTEX1D4	1.64584	0.0202978	NA		JMJD1C-AS1	0.61305	0.0391851	0.325406		LRRC37B	-1.3767	0.000372115	0.108984
TEFM	-1.74618	0.0151353	NA		JMJD4	-1.03599	0.0424947	NA		LRRC8A	-0.630347	0.021819	0.464606
TFAM	-0.7142	0.0291946	0.981293		JMJD8	1.11827	4.67148e-10	5.76097e-08		LRRTM1	-1.02652	0.036791	NA
THAP8	0.808056	0.0429942	0.999763		JUN	1.04492	7.09772e-05	0.00317652		LTA	-0.864826	0.00584231	0.30929
TIMM23	-1.40774	0.0212193	NA		KANK4	-0.910425	0.00707455	0.119151		LTBP1	0.71531	0.0105252	0.378611
TIMM50	0.879751	0.0106022	0.839027		KANSL1-AS1	2.41153	0.0157693	NA		LTC4S	-1.57681	0.0402114	NA
TKT	0.886391	0.00634345	0.712566		KBTBD2	1.04843	0.0326097	NA		LY6K	2.30698	0.000128121	NA
TKTL1	-0.796717	0.0407712	0.999763		KBTBD8	-0.862325	0.0310454	NA		LYSMD1	-0.714301	0.0292354	0.516914
TMCO5A	-1.18328	0.0457894	NA		KCNJ15	1.50349	4.50162e-15	1.1103e-12		MAB21L2	1.15658	0.000669618	0.145381
TMEM123	1.24657	0.0218483	NA		KCNJ6	-0.920485	0.00149846	0.0403173		MAGI3	-0.779827	0.0473045	0.579594
TMEM140	0.757555	0.0206333	0.970678		KCNN2	-0.946157	0.0170844	0.208718		MALRD1	0.686016	0.010317	0.376852
TMEM165	2.63459	0.00215257	NA		KCNQ5-IT1	-3.36809	0.0115011	NA		MAN2A1	-0.692847	0.0162617	0.416306
TMEM255A	-0.722699	0.0314664	0.981293		KCNRG	-0.841103	0.000514712	0.0167271		MAP2K7	-0.796373	0.00814428	0.354127
TMEM259	0.90318	0.0318589	NA		KCTD21-AS1	1.06169	0.00151971	0.0407421		MAP7D3	1.08261	0.00538234	0.299638
TMEM40	-0.718583	0.0196506	0.960781		KCTD3	-1.52628	0.00223213	NA		MAPK12	-1.05381	0.0224059	0.46687
TMEM9B	1.0474	0.0308211	NA		KDELR2	0.60258	0.00368416	0.0761462		MAPK6	1.11199	0.0268903	0.502323
TNFSF4	-0.860706	0.0142904	0.947957		KDM4A-AS1	0.722818	0.0266718	0.271631		2022-03-02	-1.12084	0.0453894	NA
TP53BP2	-0.822405	0.0237521	0.981293		KDM5A	-0.674172	0.0169745	0.208177		MBL1P	1.08911	0.0455823	NA
TPR	1.79349	0.00106484	0.298084		KHK	-0.830877	0.0124716	0.171953		MBNL2	-1.11169	0.0443804	NA
TPSB2	2.9686	0.0465842	NA		KIAA0125	-0.648254	0.00851417	0.134806		MC1R	-0.634537	0.0348035	0.538428
TRIB3	1.3551	0.0042545	NA		KIAA0226L	-0.649128	0.0309311	0.291757		MC4R	1.42561	0.0395208	NA
TRIM10	-0.685208	0.0212564	0.970678		KIAA0391	0.778708	0.0299112	0.287433		MCAM	-0.624417	0.0329939	0.538428
TRIM40	0.793288	0.0384702	0.999763		KIAA1109	-0.62744	0.00527	0.0978743		MCF2	1.47416	0.00680542	NA
TRMT112	0.933035	0.022855	NA		KIAA1143	-1.24207	0.0243316	NA		MCOLN1	-0.793428	0.00853277	0.358808
TRO	1.02609	8.03382e-05	0.0778477		KIAA1429	-0.65214	0.0322166	0.296494		MCPH1	0.838448	0.0370268	0.545363
TRPC6	-0.657963	0.0419741	0.999763		KIAA1522	0.863795	0.00056841	0.0179227		MCTP1	0.69035	0.0436512	0.571309
TSPYL4	-0.726477	0.0251799	0.981293		KIAA1551	-0.898049	0.027822	NA		MDM2	0.649652	0.021841	0.464606
TTC29	0.91176	0.0202033	0.965515		KIAA2022	0.825903	0.006243	0.109812		MEIOB	1.70531	0.0184261	NA
TTTY10	-3.17322	0.00220569	NA		KIF3A	-1.16983	0.0317792	NA		METTL14	1.08402	0.0408362	NA
TUBB6	0.741114	0.00918197	0.790874		KIF4A	-0.817219	0.0254061	0.264907		METTL21B	-0.67362	0.0185454	0.43893
TUBGCP3	-0.601057	0.0329348	0.981293		KIF5B	0.93947	0.00300666	0.0655616		MFAP2	1.56231	2.51315e-06	0.00538259
TUFM	0.848736	0.0239804	0.981293		KIR2DL3	0.805101	0.0437439	NA		MFHAS1	-0.704928	0.0140271	0.405827
TXK	-1.25699	0.0108339	NA		KIR3DL1	-0.735763	0.0279658	0.278815		MFNG	0.746817	0.0326519	0.537015
TXNL1	1.51421	0.0172837	NA		KLF17	0.975147	0.0136071	0.18321		MFSD2A	-0.72594	0.0404529	0.558215
UBE2Q2	-1.45222	0.0235022	NA		KLHL11	-1.41386	0.00169429	NA		MGC45922	1.22665	0.0251689	NA
UBL4B	-1.33693	0.0363671	NA		KLHL15	-1.37867	0.0190267	NA		MGRN1	-0.696667	0.0122454	0.394272
UGT2A3	-1.32472	0.0406956	NA		KLHL33	-0.854685	0.01682	0.207659		MHRT	-1.49984	0.00566354	NA
ULK3	0.734735	0.0405553	0.999763		KLK12	0.660437	0.0193281	0.226289		MICU1	0.820305	0.0422507	0.563965
UNC119B	-0.78022	0.0301206	0.981293		KLK4	1.21247	0.0476238	NA		MINOS1	0.811539	0.0192359	0.443121
UQCC3	0.755577	0.0432749	0.999763		KLK5	-0.776828	0.00470667	0.0914874		MIR1245B	1.4563	0.000827783	0.163563
USF2	1.11016	0.00686589	0.725787		KLRF2	-1.99972	0.0337817	NA		MIR153-1	-0.642272	0.0348103	0.538428
USP7	-0.594238	0.0101944	0.839027		KMO	0.758264	0.00213933	0.0526485		MIR3663HG	1.28459	0.0218432	NA
UTAT33	0.728038	0.0314106	0.981293		KRR1	1.40068	9.33252e-20	3.34134e-17		MIR4258	-2.8568	0.0398698	NA
VASN	0.995826	0.0152052	0.947957		KRT16	0.756743	0.0067661	0.115712		MIR4269	2.36959	0.0477896	NA
VCPIP1	1.08676	0.0142486	NA		KRT18	0.707009	0.0166725	0.207221		MIR4457	4.23877	0.0361115	NA
VEGFA	-0.969914	0.00399404	0.612377		KRT18P55	-1.00155	0.0236994	NA		MIR4476	-2.86169	0.0440484	NA
VIM	1.30757	0.0118047	0.868766		KRT222	2.27521	0.00468939	NA		MIR4692	3.22957	0.0289498	NA
VNN3	-0.820995	0.0461471	NA		KRTAP13-4	0.738618	0.0485428	0.365423		MIR497HG	1.0398	0.00024378	0.0977138
VSX2	-0.676831	0.0311165	0.981293		KRTAP4-7	1.65498	0.0357999	NA		MIR600HG	-0.609822	0.0240483	0.477866
WDPCP	-1.00563	0.0156283	NA		KRTAP5-8	0.894228	0.0143425	0.189059		MIR762HG	0.715248	0.0254506	0.492478
WDR1	0.643362	0.0337227	0.981293		LACTB2-AS1	0.742272	0.00552465	0.100193		MIR7851	3.74708	0.0291238	NA
WDYHV1	1.12906	0.0199389	NA		LAMA2	-0.700031	0.000542846	0.0172637		MIS18BP1	1.46463	0.0155516	NA
WFDC10B	-1.70363	0.0118805	NA		LAMA5-AS1	1.47495	0.0134237	NA		MKNK1-AS1	0.774931	0.0480707	0.582673
WI2-2373I1.2	2.01743	0.0177499	NA		LAMTOR3	1.37342	0.0278843	NA		MKRN9P	1.98069	0.0297896	NA
WNT3A	0.678072	0.0375572	0.999763		LAMTOR4	1.00024	0.0318115	NA		MLF1	1.98482	0.0188365	NA
XRN2	1.11685	0.0106193	NA		LARGE-AS1	0.847132	0.00879169	0.137435		MMP11	-1.14285	0.0391851	NA
YDJC	2.24728	0.000851174	NA		LAX1	-0.618316	0.0497934	0.37116		MMP13	0.777238	0.0390092	0.55503
ZBED6CL	1.5277	0.0235837	NA		LBP	2.0099	3.61882e-31	2.36266e-28		MMS22L	0.945401	0.00378351	0.282876
ZBTB11-AS1	1.18073	0.0110534	NA		LCP1	-0.616414	0.0437286	0.344216		MNX1-AS1	-2.97663	0.0285256	NA
ZBTB25	0.824064	0.00957893	0.813021		LCTL	0.753852	0.011995	0.168097		MOK	-1.09902	0.000698696	0.146961
ZC2HC1A	-1.5464	0.0144913	NA		LDHD	-0.886771	0.0151401	0.194942		MPDZ	0.64537	0.00839412	0.354702
ZDBF2	-0.603213	0.043254	0.999763		LEMD1-AS1	-0.778937	0.045959	NA		MRAP	1.1574	0.00527045	0.298766
ZDHHC24	1.51422	0.0233009	NA		LEMD3	-1.66781	0.00376489	NA		MRAP2	-0.911407	0.0387093	0.55503
ZEB2-AS1	1.00539	0.0165945	0.947957		LENG9	0.868795	0.039603	NA		MRGPRD	-0.724318	0.0137039	0.403696
ZFAND4	-1.0749	0.0325473	NA		LETMD1	0.704622	0.0313041	0.293768		MRPL16	1.72985	0.00457654	NA
ZFP36L2	1.23607	0.00268512	0.546788		LGALS1	0.734282	0.0176584	0.213497		MRPL28	-1.51782	0.0412312	NA
ZMYND15	0.695657	0.0454797	0.999763		LGI1	-1.26489	0.0466996	NA		MRPL43	-0.886663	0.00291344	0.265406
ZNF22	1.20485	0.0147141	NA		LGI4	1.15581	0.00110646	0.0315697		MRPL57	1.76876	0.0105724	NA
ZNF221	-0.645042	0.0234414	0.981293		LHFPL3-AS2	-0.869676	0.0332575	NA		MRPS18C	1.38734	0.029238	NA
ZNF280D	1.31665	0.00911299	NA		LIF	0.881836	0.000531083	0.0170855		MSH5-SAPCD1	-3.89329	0.0486722	NA
ZNF536	0.817239	0.0332563	0.981293		LILRA2	-0.790375	0.0370587	0.319344		MSH6	0.693286	0.0462674	0.575982
ZNF582-AS1	0.938039	0.0287813	NA		LILRB5	0.912719	0.0374971	0.320981		MSTO2P	1.05817	0.00187987	0.227329
ZNF625	-1.42751	0.0116841	NA		LIMK1	0.701696	0.00833481	0.132343		MT1E	2.0573	1.53138e-05	0.0195307
ZNF728	1.13328	0.0324853	NA		LIN37	1.31688	0.0110051	NA		MT1L	1.22772	0.0190083	NA
ZNF790	1.02004	0.0290075	NA		LINC00029	-1.1239	0.039285	NA		MT2A	1.74758	8.396e-14	1.17787e-09
ZNF852	-1.3158	0.0458532	NA		LINC00094	0.641029	0.0111739	0.16133		MTERF4	0.627753	0.00416443	0.28679
ZNF890P	-1.09011	0.0359422	NA		LINC00102	-2.71267	0.00263941	NA		MTHFR	-0.748578	0.00721152	0.341792
ZNHIT6	-0.976919	0.0176286	0.947957		LINC00115	-1.92438	0.0481992	NA		MTHFSD	-0.866707	0.0108465	0.38437
ZNRF2P2	-3.94021	0.0409418	NA		LINC00238	0.950142	0.0245998	NA		MTSS1	-0.661881	0.0182615	0.436441
ZRANB2-AS1	1.24245	0.000638745	0.234337		LINC00330	0.928007	0.0441895	NA		MUC12	-0.587834	0.00239192	0.245247
ZWINT	-1.25909	0.015887	NA		LINC00437	-1.48736	0.0442841	NA		MUC3A	-0.699841	0.000169487	0.0847725
					LINC00461	-0.784296	0.0390992	0.325309		MUC5AC	-0.729438	6.05542e-05	0.0499714
					LINC00466	-0.765535	0.0439963	0.344716		MUC6	-0.897596	2.68573e-06	0.00538259
					LINC00485	-0.973902	0.0250443	0.263729		MUTYH	-0.824845	0.012102	0.394272
					LINC00488	-1.30273	0.00698864	NA		MVB12B	-0.886892	0.00508523	0.298766
					LINC00489	-1.92457	0.00416065	NA		MYBL2	-0.936988	0.00769654	0.349433
					LINC00536	-0.797059	0.0241261	0.258753		MYBPH	-1.25706	0.00272824	0.253258
					LINC00540	0.819135	0.0348063	0.309366		MYC	-1.26249	0.034259	NA
					LINC00592	-2.00285	0.0153907	NA		MYH3	-0.703323	0.0121496	0.394272
					LINC00607	0.764318	0.036743	0.318273		MYL10	-1.29987	0.0362831	NA
					LINC00619	-3.08883	0.0295794	NA		MYO3B	0.636013	0.013734	0.403696
					LINC00632	0.916693	0.0383614	NA		NAA40	-0.768712	0.0487361	0.584874
					LINC00657	0.861983	0.0438	NA		NAALADL1	-0.822572	0.00443759	0.286889
					LINC00701	-0.953855	0.00887676	0.138181		NAV2-AS2	1.06394	0.00397796	0.28679
					LINC00852	-0.60161	0.0415063	0.335283		NAV2-AS4	0.597682	0.0424139	0.564004
					LINC00858	-0.935372	0.0307053	NA		NBPF4	-2.05836	0.0143337	NA
					LINC00861	-0.993614	0.00813565	0.130488		NCR1	-1.51824	0.013709	NA
					LINC00883	-0.888621	0.0421517	NA		NCR3	-0.938661	0.0307507	0.524638
					LINC00906	-0.8402	0.0241488	0.258753		NCR3LG1	-0.608664	0.0475979	0.581445
					LINC00936	0.892748	0.0071952	0.119741		NCS1	-0.715057	0.0103977	0.376925
					LINC00971	-1.22372	0.00164977	0.043288		NDOR1	-0.688685	0.0265839	0.501498
					LINC01012	-1.00401	0.000222819	0.00858705		NDUFA2	1.20154	0.0388205	NA
					LINC01024	0.819736	0.0265682	0.271279		NEBL	0.703795	0.0176254	0.432284
					LINC01046	4.97695	0.00272166	NA		NECAP1	1.2132	0.00602049	0.314615
					LINC01080	-3.70933	0.0217271	NA		NEFL	-0.709753	0.0302235	0.522894
					LINC01097	-1.21825	0.0334614	NA		NEGR1-IT1	3.22957	0.0289498	NA
					LINC01116	1.19827	0.0301972	NA		NEO1	0.652473	0.0133168	0.403696
					LINC01132	0.927549	0.0468751	NA		NEU2	-0.810104	0.0185896	0.43893
					LINC01169	-1.56293	0.0105983	NA		NEUROD6	2.09364	0.00138662	NA
					LINC01180	-1.41366	0.0109284	NA		NFATC1	0.602572	0.0401488	0.55767
					LINC01202	-1.38578	0.0293004	NA		NFATC2IP	-1.17396	0.00230303	0.245247
					LINC01234	0.76902	0.0158653	0.200477		NFKB1	-0.954759	0.0134783	0.403696
					LINC01287	-2.22954	0.0485913	NA		NFKBIA	-1.62302	0.0298676	NA
					LINC01330	-0.999147	0.0468864	NA		NINJ1	-0.797497	0.0110953	0.386629
					LINC01377	2.55263	0.0161471	NA		NINJ2	-0.634979	0.0217382	0.464606
					LINC01410	-0.80069	0.0226323	0.250444		NIPA1	0.80545	0.0380619	0.551054
					LINC01413	-1.33143	0.0365044	NA		NIPAL2	1.04788	0.0444536	NA
					LINC01446	-0.834923	0.0497261	NA		NLE1	-0.666456	0.0325607	0.537015
					LINC01465	1.96218	2.55645e-14	5.68326e-12		NLRP1	-0.683914	0.00204471	0.23604
					LINC01476	-2.29955	0.0210127	NA		NLRP10	-1.57346	0.0367308	NA
					LINC01506	-1.53005	0.0388464	NA		NLRP11	1.26623	7.85161e-05	0.0550751
					LINC01509	-1.20413	0.00952483	NA		NOL8	-0.722272	0.0339497	0.538428
					LINC01524	0.649371	0.0350229	0.310231		NOM1	-1.07972	0.0153045	0.40859
					LINC01529	0.938136	0.0493293	NA		NOP16	1.05842	0.0202768	0.452246
					LINC01547	1.61308	4.70702e-13	8.42632e-11		NPIPB3	-1.49794	0.00830032	NA
					LINC01563	-1.21745	0.0295811	NA		NPIPB5	-0.770862	0.00141221	0.195989
					LINC01592	-1.17292	0.0325187	NA		NR2F2	-0.750661	0.00334415	0.280524
					LINC01602	-1.37079	0.00820547	NA		NR4A1	-0.830397	0.00627045	0.316102
					LINGO2	0.671422	0.0276051	0.276019		NRG1-IT1	2.63088	0.0205731	NA
					LMAN2	0.943939	3.66914e-06	0.000234044		NRG4	1.29731	0.0132438	NA
					LMO4	0.948718	0.0147223	0.192465		NRROS	-0.866178	0.0215396	0.462333
					LMO7-AS1	0.969585	0.029115	NA		NTRK3	-0.718286	0.000222122	0.0958044
					LMX1A	0.667355	0.0463043	0.35468		NUP153	-0.804345	0.0127868	0.401558
					LOC100128176	0.632262	0.0364443	0.317185		NUTM2B-AS1	-0.796971	0.0227023	0.469751
					LOC100128361	0.837363	0.0140964	0.186701		OAZ1	1.07459	0.0318293	NA
					LOC100128993	1.24058	0.0468672	NA		ODF3L1	-1.08233	0.0393371	NA
					LOC100129034	0.862374	6.6593e-08	5.96061e-06		OGFOD1	-1.00001	0.0427362	0.565077
					LOC100129518	1.85396	1.14367e-13	2.18854e-11		OGT	0.70372	0.0465733	0.576063
					LOC100129617	1.33298	0.0346783	NA		OMD	0.994077	0.0156805	0.41118
					LOC100129697	0.797428	0.0158255	0.200477		OPA1-AS1	0.943831	0.0187411	0.43893
					LOC100129940	1.70591	3.34964e-35	2.47851e-32		OPRK1	0.788309	0.0226418	0.46919
					LOC100130264	-0.818372	0.0490554	NA		OR10A7	-0.965773	0.0363017	0.545104
					LOC100130331	-0.626889	0.0387207	0.324147		OR10P1	-0.66772	0.00371723	0.281896
					LOC100130476	0.923595	0.0031335	0.0676629		OR13J1	-0.872655	0.0360541	0.545104
					LOC100130587	0.911764	0.0348411	NA		OR1J4	-1.23823	0.000912569	0.170699
					LOC100130880	0.897029	0.0237353	0.257391		OR1S2	1.0878	0.0142465	0.406925
					LOC100130992	1.0423	0.0399719	NA		OR2B3	1.2818	0.0463942	NA
					LOC100131315	1.30492	8.00048e-11	1.09626e-08		OR2C3	-1.24624	0.00465745	0.293002
					LOC100133286	0.68526	0.000880145	0.0261654		OR2F2	-1.6234	0.0140755	NA
					LOC100134368	-1.21685	0.0490274	NA		OR2T3	-1.24973	0.0164337	NA
					LOC100289511	0.724816	6.94886e-06	0.000414653		OR2W3	-0.940314	0.0142716	0.406925
					LOC100289580	0.932122	5.09859e-05	0.00239797		OR2W5	-0.971211	0.00617157	0.315131
					LOC100294362	0.840416	7.15038e-05	0.00318723		OR3A3	-1.06178	0.0112198	0.387958
					LOC100422212	2.42264	0.0149098	NA		OR4C46	1.48439	0.0301305	NA
					LOC100505635	-1.01476	0.00185788	0.0478437		OR4K15	1.43484	0.0166967	NA
					LOC100505715	-1.5914	0.00278334	NA		OR4X1	-1.51366	0.0498752	NA
					LOC100506071	-0.97114	0.0441323	NA		OR51F1	1.68164	0.0190019	NA
					LOC100506085	-0.792836	0.0287468	0.283358		OR56A1	-0.79474	0.022263	0.465528
					LOC100506142	1.2848	8.81302e-06	0.000520296		OR5AS1	3.00806	0.0130511	NA
					LOC100506314	1.09593	0.012643	NA		OR5D13	1.59047	0.0416039	NA
					LOC100506321	1.0784	1.4249e-07	1.22596e-05		OR6C6	-1.80197	0.023483	NA
					LOC100506860	1.03335	6.74399e-08	5.98812e-06		OR6C76	2.20048	0.00653676	NA
					LOC100506990	-0.591467	0.0242245	0.259274		OR7D4	-0.965109	0.0236068	0.47379
					LOC100507577	1.07633	3.14758e-05	0.00159521		OR8B3	2.45521	0.00669501	NA
					LOC100652758	1.36386	0.0137666	0.184091		OR8G5	-0.980244	0.0119723	0.394272
					LOC101926898	-1.31984	0.042187	NA		OR8J1	-1.82502	0.0365914	NA
					LOC101926943	0.784201	5.13478e-05	0.00240029		OR9G4	-1.53965	0.0397665	NA
					LOC101927051	0.785124	0.00150023	0.0403173		ORC1	-0.698529	0.0471677	0.579324
					LOC101927124	1.40113	0.0130469	NA		ORC3	1.23181	0.0349971	NA
					LOC101927136	-1.04797	0.0177229	NA		ORC4	0.704694	0.010483	0.378062
					LOC101927178	0.717095	0.00533331	0.0980687		ORMDL2	1.78204	0.00018545	0.0867226
					LOC101927179	1.16899	0.0117414	NA		OSBPL8	1.10719	0.0215529	0.462333
					LOC101927267	-0.878015	0.00219849	0.053511		OSR2	-0.753042	0.0165943	0.417956
					LOC101927296	1.60469	3.08038e-18	9.24031e-16		OXT	-1.41918	0.0244053	NA
					LOC101927446	-1.08335	0.0428484	NA		PANX3	-1.34604	0.00436691	0.28679
					LOC101927450	-1.39767	0.0178738	NA		PAOX	-0.909893	0.0355942	0.544525
					LOC101927482	0.702547	0.0401175	0.329825		PAQR3	1.81466	0.0152138	NA
					LOC101927501	-0.982673	0.013464	NA		PAQR9	-1.06847	0.00614876	0.315131
					LOC101927560	-1.06885	0.0367416	NA		PAX2	-0.664619	0.0035944	0.281896
					LOC101927650	-2.1952	0.0411667	NA		PAX7	-0.880299	0.000309244	0.0985997
					LOC101927795	1.09806	1.6069e-10	2.09824e-08		PBRM1	0.748752	0.00995044	0.373248
					LOC101927811	1.87646	1.08201e-06	7.84919e-05		PCDH9-AS2	2.28101	0.00674641	NA
					LOC101927954	0.794219	0.0204743	0.236233		PCDH9-AS4	2.16033	0.0286426	NA
					LOC101928030	1.11336	0.0153651	NA		PCDHA11	1.3736	0.0146114	NA
					LOC101928034	0.849528	0.000406401	0.0143116		PCDHA12	1.0068	0.0154682	0.409853
					LOC101928107	-2.08593	0.0280551	NA		PCDHA9	1.17193	0.00103499	0.183795
					LOC101928140	1.45381	6.17988e-08	5.62217e-06		PCDHB10	1.36769	0.00561459	0.30295
					LOC101928167	-1.80844	0.0298798	NA		PCDHB15	0.71298	0.0109351	0.385447
					LOC101928253	-1.98671	0.00692186	NA		PCDHGA10	0.944731	0.049024	NA
					LOC101928266	0.68586	0.000236154	0.00903817		PCDHGA11	0.84703	0.00371735	0.281896
					LOC101928273	-1.41472	0.0210897	NA		PCDHGA9	0.832402	0.0337328	0.538428
					LOC101928280	-1.34789	0.0299405	NA		PCDHGB8P	1.14028	0.022271	0.465528
					LOC101928314	-2.31364	0.000825433	NA		PCDHGC3	0.949247	0.000498294	0.122642
					LOC101928370	-1.65187	0.0150808	NA		PCLO	-0.593671	0.00379076	0.282876
					LOC101928404	-1.32419	0.00747971	NA		PCNXL4	0.889878	0.0392713	0.555406
					LOC101928539	-1.41707	0.0128357	NA		PCYOX1L	-1.00231	0.017982	0.4357
					LOC101928700	-0.876077	0.0373971	NA		PDCL3	-1.6136	0.0243765	NA
					LOC101928961	-1.26115	0.0439716	NA		PDE6A	0.658933	0.00317578	0.278456
					LOC101929019	2.61693	0.0124883	NA		PDE7B	-0.627033	0.0345137	0.538428
					LOC101929076	1.09871	0.0331947	NA		PDGFRB	0.638884	0.000307452	0.0985997
					LOC101929080	-0.595815	0.0427177	0.339864		PDHB	0.737605	0.0134273	0.403696
					LOC101929095	2.01223	0.0220056	NA		PDS5B	1.00199	0.0290261	0.516574
					LOC101929116	0.921665	0.0464109	NA		PEBP4	-0.703179	0.0297414	0.518957
					LOC101929122	1.22143	0.00586607	NA		PES1	-0.661322	0.049367	0.587159
					LOC101929231	0.827566	0.0161911	0.202378		PEX12	1.66957	0.000774652	NA
					LOC101929268	-0.930026	0.0309492	NA		PEX26	0.750816	0.0311618	0.526464
					LOC101929319	3.91321	8.7007e-91	1.93138e-87		PFDN1	-0.977663	0.0272999	0.505298
					LOC101929532	1.0925	3.69256e-10	4.60492e-08		PFKL	-0.920797	0.00251861	0.245247
					LOC101929660	-1.03175	0.0319032	NA		PHF20L1	0.889487	0.00735931	0.344146
					LOC101929741	1.15665	0.0207822	NA		PHLDA1	0.940849	0.00402001	0.28679
					LOC102031319	-1.78606	0.0117736	NA		PHLDB3	-0.67897	0.0357628	0.544525
					LOC102467079	-1.36589	0.0346485	NA		PHPT1	-1.8548	0.0126851	NA
					LOC102467217	-1.02293	0.0361551	NA		PIAS3	-0.757033	0.00938203	0.365612
					LOC102546298	1.67045	0.00412388	NA		PIGL	-1.39599	0.0111751	NA
					LOC102723377	-1.02461	0.0422861	NA		PIK3R4	0.793024	0.0305462	0.523878
					LOC102723427	-0.89412	0.0336285	NA		PIP4K2B	-0.662306	0.0150245	0.408485
					LOC102723582	1.20163	0.0420138	NA		PIP5K1B	-0.915718	0.0207985	0.455413
					LOC102723704	0.758131	0.000161361	0.0065363		PISD	-0.917008	0.0238306	0.474886
					LOC102723780	-1.20402	0.0340455	NA		PITHD1	1.58457	0.020925	NA
					LOC102723883	3.61963	0.0453682	NA		PJA2	1.05564	0.0248323	NA
					LOC102723885	0.856223	9.79524e-05	0.00421385		PKM	0.686865	0.00115094	0.18777
					LOC102723895	-3.00229	0.0333097	NA		PKN3	-0.684092	0.0462425	0.575982
					LOC102724009	1.07881	1.29471e-05	0.000748438		PKNOX2	-0.659526	0.00830229	0.354127
					LOC102724279	-0.951637	0.0403837	NA		PLA1A	-0.695739	0.0395962	0.555495
					LOC102724539	3.88623	0.0148296	NA		PLA2G6	-0.686307	0.0141095	0.405827
					LOC102724552	-0.898169	0.0414169	NA		PLCB3	-0.712431	0.00274397	0.253258
					LOC102724601	1.07055	0.001745	0.0452518		PLCD3	-0.766966	0.0231793	0.470893
					LOC102724612	-1.46459	0.00155046	NA		PLCG1-AS1	0.615096	0.00753601	0.348358
					LOC102724776	1.89562	0.000649467	NA		PNLIPRP1	-0.849652	0.0245088	0.484273
					LOC102724784	0.654441	0.0213431	0.242699		PODNL1	-0.597159	0.0481179	0.582673
					LOC104968399	0.801462	4.27523e-06	0.000268083		POLA1	1.1871	0.0041427	0.28679
					LOC105274304	1.24745	0.00215938	0.0529071		POLI	0.941865	0.0175648	0.432284
					LOC105447648	2.25763	0.032833	NA		POLR2L	-1.63648	0.0194179	NA
					LOC153684	1.01311	0.00218115	0.0533229		POLR3H	0.67849	0.0011852	0.188945
					LOC283335	-0.897954	1.49103e-06	0.000105407		POTEB3	1.49579	0.0326086	NA
					LOC284930	-0.726293	0.0162238	0.202551		POTED	3.64299	0.0470144	NA
					LOC285766	-1.14937	0.0314053	NA		POU6F1	-0.602985	0.028366	0.512158
					LOC286370	0.823346	0.0302633	0.28832		PPDPF	0.613413	0.042646	0.565077
					LOC338797	-1.38768	0.0146266	NA		PPIB	0.873866	0.0185568	0.43893
					LOC339539	-0.919002	0.0383998	NA		PPIL6	-1.13792	0.0207462	0.455413
					LOC344887	-0.7311	0.0349794	0.310093		PPM1F	-0.633092	0.0263238	0.50049
					LOC389199	0.954235	0.00190702	0.0482141		PPM1L	0.939377	0.0082346	0.354127
					LOC400541	0.681132	0.0275809	0.276019		PPP1CC	1.80646	0.0120608	NA
					LOC414300	0.793642	0.0248075	0.262978		PPP1R1C	1.18336	0.00628643	0.316102
					LOC440040	-0.989955	0.0421184	NA		PPP1R32	-0.80294	0.0461287	0.575982
					LOC440982	2.82508	0.0211288	NA		PPP1R3D	1.55099	0.0195016	NA
					LOC442132	0.884188	0.0457249	NA		PPP2R3B	1.04311	0.00930641	0.365612
					LOC541472	4.38233	2.95209e-19	9.92886e-17		PPP3CB	-0.950508	0.0206877	0.455413
					LOC642929	-1.99583	0.0210977	NA		PRAMEF7	-3.62699	0.0358779	NA
					LOC643441	-1.04266	0.0393728	NA		PRDM6	-0.698623	0.0214835	0.462257
					LOC643542	0.770087	0.0151134	0.194942		PRDM8	-0.910593	0.00673693	0.324785
					LOC643623	-1.14731	0.00171034	0.044666		PREP	-0.95222	0.0388889	0.55503
					LOC644285	0.754978	0.000250929	0.00953787		PRG4	-0.66344	0.00415808	0.28679
					LOC645513	-1.28104	0.0433369	NA		PRH2	1.2139	5.91339e-05	0.0499714
					LOC646626	0.743102	0.0379481	0.322254		PRICKLE4	-1.01265	0.0138963	0.405303
					LOC729867	1.36796	9.52147e-18	2.64197e-15		PRKAR2B	1.88405	0.0158901	NA
					LOC730101	-1.47141	0.0218144	NA		PRKCDBP	1.95737	0.0404689	NA
					LOC731424	-1.2048	0.022449	NA		PRKCI	1.70551	0.00327454	NA
					LOXL1	0.683224	0.00252282	0.0579727		PROCA1	-0.944748	0.0463928	0.575982
					LOXL1-AS1	0.916636	4.13212e-08	3.96605e-06		PROK1	-1.02322	0.046505	NA
					LPP-AS1	0.782828	0.0334097	0.302732		PRR15	-1.09326	0.0289066	NA
					LRFN4	1.03085	0.00072638	0.0223327		PRRT3	0.812568	0.0131495	0.403696
					LRP10	0.664805	0.00174126	0.0452518		PRSS21	1.04588	0.00692251	0.330326
					LRRC24	0.881024	0.00244051	0.0570313		PRSS35	-1.12964	0.0350812	NA
					LRRC37A	1.13347	0.0403069	NA		PRSS48	-1.27373	0.028612	NA
					LRRC37A2	0.64552	0.0202928	0.235362		PRSS53	-0.907835	0.0465321	0.576063
					LRRC63	-2.00372	0.00993198	NA		PSAP	0.647484	0.00424039	0.28679
					LRRC8A	0.875775	0.000528148	0.0170404		PSAPL1	0.70446	0.0450742	0.575982
					LSP1	-0.788646	0.00816938	0.130651		PSMA2	1.74749	0.0225878	NA
					LSP1P3	4.81115	0.00463481	NA		PSMB7	0.711859	0.000846752	0.164987
					LUM	0.880362	0.00321527	0.0682824		PSMD6	1.06096	0.0343027	NA
					LVCAT1	-0.712067	0.0250721	0.263729		PTCHD4	1.19124	0.000963337	0.175515
					LY6E	0.7511	0.0240532	0.258753		PTDSS2	-0.870551	0.0459322	0.575982
					LY6G6F	-1.04908	0.0129988	NA		PTGER1	-1.41652	0.0213742	NA
					LYPD1	0.731087	0.00281488	0.0628618		PTMA	0.683615	0.00250313	0.245247
					LYPD3	-0.746149	0.0336068	0.303501		PTOV1-AS1	0.843738	0.0140774	0.405827
					MAFG-AS1	1.93464	0.0197821	NA		PTPN13	0.632192	0.0413012	0.560362
					MAFK	2.70748	0.0013588	NA		PTPN5	-0.739875	0.0149136	0.40774
					MAGEE1	1.48111	0.0200524	NA		PTRHD1	-1.61345	0.0445601	NA
					MANEAL	-0.923292	0.021154	0.241671		PTTG1IP	1.02318	0.016863	0.422235
					MAP2K2	1.09716	0.000386571	0.0137078		PUS10	1.08792	0.0345716	NA
					MAP2K4P1	-4.61129	0.00177331	NA		PYCARD	-1.70053	0.0430531	NA
					MAPK11	-1.00247	0.0289281	NA		PYDC2	-2.08427	0.0349881	NA
					MAPK12	-1.01991	0.036975	NA		PYGO1	-0.797137	0.0288111	0.515549
					MAPK7	-1.08327	3.05102e-05	0.00155742		PYGO2	0.794392	0.0484876	0.58339
					MAPKAPK5-AS1	0.974945	5.29024e-06	0.000328025		PYROXD1	0.689417	0.0281819	0.511507
					MARCKS	1.34886	3.7413e-08	3.64251e-06		QKI	0.778944	0.0151325	0.40859
					MARK3	0.924642	0.0187334	0.222596		QPCTL	-0.632337	0.0378189	0.549235
					MBLAC1	1.92453	0.00715605	NA		RAB11B-AS1	0.643254	0.0236049	0.47379
					MCEE	2.59158	0.0395004	NA		RAB11FIP3	0.732775	0.0165049	0.41756
					MCHR2	-0.755584	0.0425772	0.33973		RAB27A	1.04801	0.0485764	NA
					MCM3AP-AS1	0.611832	0.00162842	0.0429306		RAB40C	-1.18249	0.0148305	0.40774
					MCMBP	1.00313	0.0223044	NA		RAB9A	2.01112	0.037404	NA
					MDGA2	-0.687091	0.0366721	0.318202		RAD9B	1.55998	0.00559736	NA
					MED31	-0.960685	0.00311509	0.0673964		RAI1	-0.61684	0.0193452	0.44418
					MED4-AS1	0.753006	0.00497535	0.0950455		RALBP1	-1.04851	0.00350748	0.281896
					MEOX2-AS1	-1.38224	0.0351718	NA		RAMP3	1.51502	0.0164757	NA
					METTL1	-1.18199	0.0082586	NA		RAPGEF3	-0.636327	0.00438489	0.28679
					METTL24	1.40477	0.0289297	NA		RASD1	-1.54789	0.0109293	NA
					METTL2A	-0.950236	0.0490378	NA		RBBP9	1.66835	0.00357248	NA
					METTL3	-0.760209	0.00667745	0.114726		RBM26	0.97466	0.00885571	0.362206
					METTL4	-1.38252	0.0135112	NA		RBM39	0.829515	0.046435	0.575982
					METTL5	0.897361	0.017777	0.213998		RBM5-AS1	1.17298	3.68866e-06	0.00646852
					METTL7A	0.789788	0.0400976	NA		REEP2	-1.34425	0.00543374	0.301304
					MFAP4	-0.864805	0.00020112	0.00794387		RFPL4AL1	3.72195	0.0392935	NA
					MFSD11	0.651563	0.00551647	0.100193		RGS10	-2.52106	0.00264054	NA
					MGC16275	0.936003	0.0413019	NA		RGS19	-1.4523	0.0239325	NA
					MGC32805	1.26634	0.00216596	NA		RGS7	-1.01045	0.00121237	0.191105
					MGLL	0.715146	0.018679	0.222425		RHBDL2	0.726841	0.0264163	0.500766
					MGST1	1.21981	0.00189922	0.0481267		RHOQ	0.594781	0.0371643	0.545363
					MIA3	0.676723	0.000458452	0.0155133		RHOT2	-1.13429	0.00248228	0.245247
					MIB2	0.598119	0.0470001	0.35791		RHOXF1P1	-0.869522	0.00626608	0.316102
					MIER1	-0.822958	0.00284587	0.0630466		RHPN1	-1.09309	0.0113347	0.387958
					MIPEPP3	0.72612	0.0233411	0.255234		RIBC1	1.56487	0.00973725	NA
					MIR1193	-4.57164	0.00827867	NA		RICTOR	0.90728	0.00136109	0.195989
					MIR1245B	1.69705	3.89809e-09	4.32649e-07		RINL	-0.928005	0.0112984	0.387958
					MIR1260B	0.696256	0.0201666	0.234621		RIOK2	1.71002	0.0395279	NA
					MIR1282	1.0157	2.20931e-11	3.18456e-09		RLN1	2.62001	0.0444192	NA
					MIR181C	-3.45309	0.0111496	NA		RN7SK	0.935827	9.27039e-05	0.0559113
					MIR31HG	1.22665	0.0114589	NA		RNASEK	-1.69678	0.0209051	NA
					MIR3661	1.32167	3.55566e-06	0.000228117		RNF123	-0.65112	0.00607745	0.314615
					MIR4500HG	-1.58792	0.0174682	NA		RNF144A-AS1	0.803811	0.0357867	0.544525
					MIR497HG	0.784714	0.000265671	0.0100204		RNF151	-1.70258	0.0398142	NA
					MIR6090	-3.90485	0.0130429	NA		RNF216	-0.725893	0.0232017	0.470893
					MIR6132	3.53253	0.0434766	NA		RNF216P1	-1.15469	0.0241984	0.480168
					MIR7-3HG	1.2008	0.0318845	NA		RNF219-AS1	0.700601	0.0045116	0.289534
					MIR920	2.46939	0.0219513	NA		RNF26	-0.866206	0.00518596	0.298766
					MIS12	-2.22353	0.00507925	NA		RNF31	-0.744427	0.00332877	0.280524
					MKNK1	-0.7746	0.0171088	0.208718		ROBO2	0.741908	0.00865948	0.360486
					MKRN2	0.839688	0.0185587	0.221487		RP1	1.26856	0.0299228	NA
					MME	-0.74503	0.00679804	0.115793		RPL10	0.786414	0.00642684	0.3186
					MMP1	4.59477	5.40229e-96	1.99867e-92		RPL13	0.814999	3.68498e-05	0.0411782
					MMP12	2.66569	4.15411e-17	1.09777e-14		RPL13AP3	2.28328	0.0462592	NA
					MMP13	2.79994	1.52253e-40	1.53623e-37		RPL22	1.53149	0.0223331	NA
					MMP14	1.47557	2.57526e-14	5.68326e-12		RPL26	1.49503	0.000475247	0.121282
					MMP2	1.61793	3.91534e-34	2.71602e-31		RPL29	-1.05271	0.0152407	0.40859
					MMP3	4.28091	4.76479e-65	8.81407e-62		RPL34-AS1	0.861331	0.00440766	0.28679
					MNS1	0.847737	0.00511468	0.0965439		RPL7	0.919243	0.0116491	0.393307
					MON1A	-1.07578	0.00746102	NA		RPL7L1	-1.87196	0.0475978	NA
					MORN3	-1.48256	0.0179285	NA		RPRML	-2.0762	0.0430936	NA
					MPC2	0.621155	0.0136304	0.18321		RPS6KA2-AS1	-1.18774	0.0342111	NA
					MPZL1	0.741941	0.00146059	0.0395392		RPS6KB2	-0.68349	0.0329947	0.538428
					MPZL3	-1.03257	0.0386432	NA		RPSA	0.871172	0.00233153	0.245247
					MRAP	0.814554	0.0144525	0.190058		RPSAP58	0.842428	0.0177425	0.432856
					MRC1	-0.768155	0.0231192	0.253727		RSU1P2	1.96611	5.74429e-05	0.0499714
					MRGPRG	-1.70182	0.00255134	NA		RTN4RL2	-0.915637	0.00302834	0.269327
					MRGPRX4	1.02406	0.0241827	NA		RTTN	0.982833	0.00754872	0.348358
					MROH8	1.53413	1.3112e-20	4.85101e-18		S1PR4	-1.01295	0.00896051	0.363315
					MROH9	-1.19272	0.00812545	NA		SARNP	0.979193	0.0357736	0.544525
					MRPL16	1.7033	0.0170709	NA		SARS2	-0.608405	0.0178255	0.432856
					MRPL22	-1.51776	0.00379474	NA		SCARNA2	1.50378	2.12099e-09	1.48777e-05
					MRPL49	0.625201	0.0440096	0.344716		SCGB2A1	3.18455	0.0268859	NA
					MRPS27	-1.07152	0.0127588	NA		SCGB2A2	-3.06148	0.0301926	NA
					MRPS33	-1.09135	0.047405	NA		SCNN1D	-0.86221	0.0196629	0.447085
					MSANTD4	-1.5227	0.00536124	NA		SCRN2	-1.1152	0.00058204	0.138979
					MSC	1.16413	6.18892e-12	9.67476e-10		SDCBP	1.11755	0.0196136	0.447085
					MSC-AS1	2.28428	9.21049e-46	1.27784e-42		SEC22C	0.648195	0.0222812	0.465528
					MSN	0.713903	0.000207268	0.00812885		SECTM1	-0.859205	0.0292125	0.516914
					MSTN	-1.73261	0.0218982	NA		SEMA3A	-0.898186	0.0346317	0.538428
					MSTO2P	0.890501	0.00352287	0.073389		SEMA3D	0.884273	0.0456158	0.575982
					MT1E	1.58911	0.000625055	0.0195422		SEMA4A	-0.625576	0.0144456	0.406925
					MT1F	2.75832	6.6017e-44	7.32723e-41		SENP3	1.2635	0.0150351	NA
					MT1H	1.69786	0.0448616	NA		SENP7	1.78671	0.026683	NA
					MT1L	2.05477	1.75599e-19	6.09056e-17		2022-09-04	-0.655629	0.0152223	0.40859
					MT1X	1.25444	0.033786	0.303882		SERPINA5	-0.858259	0.00391872	0.28679
					MT2A	2.73262	4.95498e-09	5.3917e-07		SERPINA6	-1.35498	0.0358054	NA
					MTHFD2P1	-1.11283	0.0349676	NA		SERPINA9	-0.825394	0.0112493	0.387958
					MTMR12	-0.902452	0.00202054	0.0500581		SERPINB5	0.980536	0.0278963	0.511116
					MTMR4	-0.701544	0.0108338	0.15828		SERPINE1	-0.774525	0.00303326	0.269327
					MTRNR2L5	-3.69968	0.034527	NA		SERTAD3	1.21881	0.0135673	NA
					MUS81	0.765194	0.0414172	0.335054		SETX	0.68459	0.0173362	0.43025
					MUSK	0.620968	0.000647091	0.0200945		SFTA2	-1.84088	0.0499408	NA
					MXD1	-0.937373	0.0165481	0.205905		SH3BP5-AS1	0.628514	0.00225926	0.245247
					MXD3	1.17883	1.73884e-09	2.01035e-07		SH3PXD2A-AS1	0.67442	0.023702	0.474886
					MYBPC2	-0.668047	0.0168165	0.207659		SH3RF2	-0.718333	0.0164457	0.41756
					MYC	1.172	0.0184717	NA		SHANK1	-0.6845	0.00879787	0.361925
					MYEF2	-0.804935	0.0460953	NA		SHISA4	-1.39113	0.00140313	0.195989
					MYH9	0.952039	6.1046e-11	8.46937e-09		SHISA8	3.07503	0.0133642	NA
					MYL5	0.941468	0.0340684	NA		SHMT1	-0.841185	0.0450002	0.575982
					MYL7	1.23042	0.047604	NA		SIGLEC1	-0.626809	0.0222185	0.465528
					MYL9	0.962436	0.000430746	0.0147557		SIGLECL1	-0.855275	0.0453354	0.575982
					MYLK-AS1	0.933308	0.000205959	0.00810617		SIRT7	-1.10771	0.00836443	0.354515
					MZT2A	1.94418	0.0406734	NA		SLC10A7	1.1895	0.0236297	NA
					N4BP2L2-IT2	-0.795608	0.00291379	0.0638795		SLC13A1	1.24497	0.00441025	0.28679
					NAA16	-0.836423	0.0343853	NA		SLC16A12-AS1	1.98741	0.0201105	NA
					NALCN	-0.596298	0.00965122	0.146738		SLC16A13	-0.686261	0.0186022	0.43893
					NAMPT	1.17864	0.00744806	NA		SLC16A3	0.800003	0.0253688	0.491843
					NAP1L6	-2.08845	0.0499371	NA		SLC16A4	0.742539	0.0454577	0.575982
					NAPA	0.701942	0.0378999	0.322254		SLC1A1	0.982546	0.00824814	0.354127
					NAPA-AS1	1.2253	4.69701e-05	0.00224708		SLC1A2	0.651881	0.0181083	0.436381
					NARS2	-0.946009	0.0366119	NA		SLC22A12	-0.779976	0.0265481	0.501498
					NAV2-AS5	-0.630037	0.0255616	0.264907		SLC22A16	1.13479	0.0227502	0.470048
					NBN	-0.837676	0.047577	NA		SLC22A18	-1.50205	0.00116445	0.18777
					NBR1	0.613876	0.0169675	0.208177		SLC25A10	1.18517	0.0318179	NA
					NCAPH2	0.762185	0.00480578	0.0926452		SLC25A12	0.839403	0.0447984	0.575982
					NCDN	0.691841	0.00701	0.118604		SLC25A13	0.994505	0.0366505	0.545104
					NCKAP5L	0.677132	0.015519	0.197983		SLC25A23	0.633951	0.0371658	0.545363
					NDUFA4L2	-1.14203	0.00315319	0.0677696		SLC25A25-AS1	-0.697154	0.0125962	0.399823
					NDUFA6	0.824229	0.0379897	NA		SLC25A34	-1.44933	0.000299919	0.0985997
					NDUFB2-AS1	1.06977	0.0177139	0.213936		SLC25A37	1.35465	0.00563439	NA
					NDUFS8	1.98279	5.64853e-06	NA		SLC25A3P1	2.18456	0.0006465	NA
					NEUROD4	-0.903111	0.0139778	0.186019		SLC26A3	0.826254	0.023261	0.470893
					NEXN-AS1	1.18833	5.46653e-05	0.00251755		SLC26A4	-0.846856	0.0478869	0.582154
					NFE2L1	0.93742	2.88546e-06	0.000187285		SLC29A4	-0.67199	0.0495586	0.587707
					NFKBIA	1.34197	0.00131121	0.0362921		SLC2A4	-0.596992	0.0294729	0.518497
					NFKBIZ	0.706502	0.0467667	0.356963		SLC35A3	1.10565	0.0421543	NA
					NHLRC2	-0.935755	0.0249262	NA		SLC35B1	1.03561	0.0305195	0.523878
					NIFK-AS1	0.975052	0.000739313	0.022605		SLC35C2	-0.665018	0.0381987	0.551921
					NINJ1	0.672307	0.0154633	0.1975		SLC35F3	0.913629	0.000289378	0.0985997
					NIPA2	-0.84331	0.0130255	0.177824		SLC39A1	-0.720514	0.00578496	0.308461
					NKX2-3	-1.31855	0.0407018	NA		SLC3A1	1.08878	0.00114557	0.18777
					NLGN1	-1.07852	0.0125479	NA		SLC43A1	-0.877225	0.00520118	0.298766
					NLRP7	-0.883877	0.0246465	0.262022		SLC44A5	1.10081	0.0206338	0.455413
					NME9	0.706556	0.00319272	0.0680154		SLC45A2	-1.08413	0.0289579	0.516574
					NOC3L	-1.4899	0.0129743	NA		SLC50A1	1.18316	0.0468979	NA
					NODAL	-1.06117	0.0249436	NA		SLC5A2	0.860928	9.56498e-05	0.0559113
					NOL8	-0.668331	0.0243836	0.260113		SLC6A9	-0.924079	0.00267359	0.253258
					NONO	1.09063	4.81981e-05	0.00229593		SLC8A1-AS1	1.31701	0.0398633	NA
					NOX4	-0.692423	0.0370164	0.319344		SLITRK4	0.821152	0.0285346	0.512201
					NPAS2	0.595278	0.0251635	0.263729		SLITRK6	0.718569	0.0197767	0.448219
					NPDC1	0.644342	0.0231347	0.253727		SLU7	0.817318	0.0378173	0.549235
					NPEPL1	2.84639	0.0211698	NA		SMAD4	0.944876	0.007393	0.344573
					NPFFR2	-1.34032	0.00221743	NA		SMAP1	1.20546	0.0249868	NA
					NPIPB11	0.718616	0.0209961	0.240782		SMAP2	0.629729	0.0403201	0.558215
					NQO1	0.641559	0.0184404	0.22055		SMARCE1	-1.26839	0.0303182	NA
					NR1H3	1.09703	1.63816e-05	0.000932408		SMC1B	0.751581	0.0350506	0.5393
					NRG1-IT1	-1.97823	0.0250187	NA		SMIM15	-1.24095	0.0339893	NA
					NRIP3	-0.741587	0.000533379	0.0170942		SMS	1.42898	0.0262991	NA
					NRP1	0.654141	0.00315704	0.0677696		SMUG1	-0.629552	0.0307851	0.524638
					NRP2	0.81557	5.94264e-05	0.00269213		SNCA	1.45149	0.0369001	NA
					NSMAF	0.794733	0.0224747	0.248949		SNHG22	-1.89331	0.00192136	NA
					NSMF	0.78183	0.0380104	0.322536		SNORA20	2.84944	0.0318787	NA
					NT5M	-1.64717	0.00765093	NA		SNORA68	3.63975	0.0485029	NA
					NTAN1	0.862113	0.0378519	NA		SNORA74B	1.52566	0.020132	NA
					NTMT1	1.18053	5.90721e-05	0.00268705		SNORA80E	2.07375	0.0479211	NA
					NTN1	0.634858	0.0135037	0.182333		SNORD3A	0.99043	0.00647697	0.3186
					NTPCR	1.91934	0.0323169	NA		SNPH	-0.784532	0.0247575	0.486702
					NUAK2	-0.745166	0.0228956	0.252101		SNRNP48	-1.14891	0.0198944	0.44871
					NUDT16	-0.661988	0.0320631	0.295572		SOAT1	0.861193	0.00334808	0.280524
					NUDT6	2.60912	1.72546e-14	4.07466e-12		SOCS2	-0.982145	0.0339636	0.538428
					NUSAP1	-0.850797	0.0446853	NA		SOCS3	-1.20834	0.0234059	NA
					NUTM2A	-1.24064	0.01546	NA		SOD2	0.953551	0.00377797	0.282876
					OAF	0.953076	0.00224069	0.0543		SOX15	-1.52061	0.0148213	NA
					ODC1	-1.02982	0.0409699	NA		SPACA3	0.708931	0.0483024	0.583162
					ODF3	-1.30176	0.0282538	NA		SPAG4	-1.07703	0.0241935	NA
					OGFRL1	0.951113	0.0128072	0.175274		SPANXN4	-1.60891	0.047025	NA
					OPA1-AS1	1.39237	4.46376e-05	0.00217295		SPARCL1	1.27606	0.0234314	NA
					OR10H2	0.594618	0.03834	0.322905		SPATA8-AS1	1.371	0.0393399	NA
					OR10H4	-0.632807	0.0309417	0.291757		SPI1	-2.07302	0.0210742	NA
					OR11A1	-0.945772	0.021719	NA		SPIRE1	0.752875	0.00623767	0.316102
					OR1A2	1.06039	0.0360204	NA		SPP1	1.94391	0.0186134	NA
					OR1F2P	1.13057	0.00842383	NA		SPRR2C	1.44695	0.0483098	NA
					OR1J2	-0.870153	0.0283833	NA		SQSTM1	0.680803	0.00233645	0.245247
					OR1K1	1.73036	0.00376935	NA		SRD5A2	0.934449	0.0494142	0.587159
					OR3A1	-1.10826	0.037258	NA		SS18L1	-0.930079	0.0135549	0.403696
					OR3A2	-0.76669	0.0416108	NA		SSBP2	1.21135	0.0168073	NA
					OR4C13	1.07732	0.0211827	NA		SSTR1	-0.702615	0.00654081	0.319725
					OR4C3	-2.04787	0.0177987	NA		SSTR3	-1.06988	0.000289571	0.0985997
					OR4D6	-1.4746	0.00273507	NA		SSX6	-0.699506	0.0472259	0.579324
					OR4D9	-1.0196	0.0159586	0.200796		ST7-AS1	0.877269	0.0292281	0.516914
					OR51A4	-1.50916	0.017819	NA		ST8SIA3	0.775443	0.00401747	0.28679
					OR51L1	-1.72663	0.0026238	NA		STAMBPL1	-1.52085	0.0493667	NA
					OR52B4	-0.762522	0.0149657	0.193595		STAT5B	0.826708	0.0064883	0.3186
					OR52K2	-0.956275	0.0488752	NA		STEAP2	1.01833	0.000352583	0.10753
					OR52W1	1.16776	0.0426942	NA		STK16	-0.900813	0.0252959	0.491843
					OR5AS1	-2.02772	0.0319169	NA		STK33	1.48587	0.00508376	NA
					OR5P2	-1.4984	0.0333681	NA		STOX1	-1.76491	0.0237758	NA
					OR6B1	-1.24071	0.00804275	NA		STT3A	0.615202	0.0234555	0.473464
					OR6C65	-3.70973	0.0254586	NA		STX18	-0.600969	0.0372351	0.545363
					OR7E2P	-1.50269	4.13824e-07	3.23453e-05		STX18-AS1	0.886326	0.0219016	0.464606
					OR7G1	-1.05112	0.0491452	NA		STX1B	-0.76667	0.019096	0.442751
					OR8I2	-1.13914	0.0496361	NA		STXBP5-AS1	0.593795	0.0242862	0.48123
					ORMDL2	0.67795	0.0449819	0.348641		SUCLG2-AS1	1.18806	0.000152211	0.0790879
					OSBPL10-AS1	-1.25527	0.049953	NA		SULT1C4	1.3701	0.0212268	NA
					OSCAR	-1.19476	1.52795e-05	0.00087869		SUPT20HL2	-2.1321	0.0192247	NA
					OTUD5	0.682884	0.0169351	0.208154		SURF4	0.95611	0.00417114	0.28679
					OTUD6B-AS1	-0.907388	0.0368194	NA		SYCE2	1.40224	0.0361696	NA
					OTUD7A	-0.96618	0.0402095	NA		SYT10	1.31503	0.00534377	0.298766
					OVOL1	-0.866377	0.0401569	NA		SYT14	0.965675	0.0391547	0.555406
					P2RX5-TAX1BP3	0.792027	1.77216e-05	0.000993395		SYT3	-0.6157	0.00551164	0.302042
					P4HA2-AS1	0.792226	0.000766754	0.0233797		TAAR5	0.804881	0.0139434	0.405631
					P4HB	0.854325	4.32514e-07	3.33366e-05		TAF11	1.33591	0.0251751	NA
					PABPC1	0.818635	0.000884047	0.0261654		TAF5	0.94578	0.0399441	0.556708
					PABPC3	-1.36843	0.00779754	NA		TAL2	-3.07542	0.0230357	NA
					PADI4	-0.623497	0.0360753	0.31588		TAS2R50	-2.20258	0.0329788	NA
					PAK7	0.862327	0.0158695	0.200477		TAS2R60	0.703452	0.0461733	0.575982
					PAPD5	-0.701454	0.0120274	0.168338		TBC1D2	-1.0597	0.00141402	0.195989
					PAPPA-AS1	2.58672	9.42301e-09	9.96057e-07		TBC1D22B	-0.812407	0.0181346	0.436381
					PARGP1	-1.43229	0.0414971	NA		TBCK	0.729943	0.013765	0.403696
					PARK2	-0.708631	0.0207037	0.238125		TBL2	0.702591	0.0423228	0.563965
					PATE2	-0.642224	0.0416128	0.335655		TBX18	0.632472	0.0235453	0.47379
					PATL2	-0.784454	0.025557	0.264907		TBX2	-1.14139	0.00526765	0.298766
					PAX8	0.588817	0.000503326	0.016534		TCEAL6	2.98344	0.001003	NA
					PAXBP1-AS1	0.6673	0.0303708	0.289095		TCOF1	-0.602617	0.00144774	0.197188
					PCBP1	0.610809	0.0167934	0.207659		TDGF1P3	1.07017	0.00364011	0.281896
					PCBP4	0.729993	0.0272097	0.274047		TDRD1	0.987982	0.0419715	0.561753
					PCDH19	-0.689965	0.0228257	0.251582		TECPR2	-0.729977	0.00167469	0.214542
					PCDHB17P	-0.83887	0.0111362	0.16133		TEX22	0.954938	0.0349136	0.538837
					PCDHB5	-0.919243	0.0103446	0.153702		TEX29	1.13495	0.0363994	NA
					PCNA-AS1	0.914896	0.00278826	0.0626226		TFR2	-0.959329	0.00434473	0.28679
					PCOLCE	-1.00102	0.000521907	0.0168882		TGFBR1	0.767404	0.0417535	0.561753
					PCOLCE-AS1	-1.20049	3.37576e-14	7.15988e-12		TH2LCRR	1.44747	0.000644207	0.145381
					PDCD1	1.60061	0.0155951	NA		THAP3	0.600458	0.006168	0.315131
					PDE10A	-0.825722	0.0233213	0.255234		THOP1	-1.16738	0.00403375	0.28679
					PDE7A	0.609857	0.0161917	0.202378		THSD4-AS2	-0.693475	0.0380151	0.550944
					PDGFRL	-1.23152	0.0242627	NA		THSD7B	0.678485	0.0230209	0.470893
					PDHX	0.648603	0.00634121	0.110315		TICAM1	-0.957981	0.00830478	0.354127
					PDIA4	0.854426	0.00352431	0.073389		TINCR	-0.645714	0.00246635	0.245247
					PDIA5	0.863207	0.00530445	0.097963		TLDC2	0.836593	0.0144788	0.406925
					PDIA6	0.644315	0.0391988	0.325406		TM9SF3	0.929632	0.0466482	0.576081
					PDLIM4	1.07423	0.0241477	NA		TMC8	-0.586939	0.0472072	0.579324
					PDPN	1.07821	3.21482e-05	0.00161454		TMCC2	-0.940336	0.00930068	0.365612
					PDZRN3	0.818943	0.00569533	0.102618		TMCO4	-0.951341	0.00791062	0.352272
					PEA15	0.76556	0.000286431	0.010597		TMED4	0.812117	0.0134947	0.403696
					PEG3-AS1	-1.56868	0.0345958	NA		TMEM129	-0.832091	0.0137611	0.403696
					PENK	-1.28544	0.0365959	NA		TMEM147	-0.991005	0.0465556	NA
					PEX10	0.801538	0.00283244	0.0628745		TMEM14E	0.865551	0.0148838	0.40774
					PEX5	-0.841716	0.0235323	0.257072		TMEM170B	0.967361	0.0151836	0.40859
					PFN1	0.782202	0.0039626	0.0805511		TMEM189	-0.955865	0.0156218	0.410409
					PGRMC1	0.949368	0.00237803	0.0562766		TMEM234	-0.764244	0.0455333	0.575982
					PHACTR4	0.862216	0.00351778	0.073389		TMEM256	1.63846	0.0398901	NA
					PHEX	-1.29858	1.95939e-05	0.00107129		TMEM26-AS1	0.755618	0.00335933	0.280524
					PHF20	-0.872286	0.00249996	0.0577784		TMEM35	1.5002	0.0133865	NA
					PHKG1	0.917892	0.000118376	0.00497672		TMEM41A	1.08468	0.00874082	0.360811
					PHPT1	0.93246	0.0321391	NA		TMEM45A	1.92941	0.046982	NA
					PI16	-0.997598	0.00669726	0.114889		TMEM64	1.49146	0.00690656	NA
					PID1	0.811757	0.0125809	0.173031		TMEM72	-0.72489	0.0196425	0.447085
					PIDD1	1.14861	0.00418838	0.0842152		TMEM87A	0.8316	0.0377111	0.549235
					PIGB	0.647194	0.0264916	0.270941		TMEM89	-0.669804	0.0460781	0.575982
					PIGF	1.72404	1.26145e-17	3.41484e-15		TMIE	-0.979345	0.0284452	0.512201
					PIGT	0.764865	0.00109491	0.0313205		TMIGD1	2.24256	0.0370681	NA
					PIK3C2A	-0.935853	0.00307692	0.0668311		TMPRSS3	0.62367	0.0358457	0.544831
					PIK3C2G	-0.724255	0.0157049	0.199438		TMSB10	0.760251	0.014764	0.406925
					PIM1	0.642246	0.0322948	0.296617		TNFRSF10B	-0.792471	0.00454042	0.289534
					PIN1	1.71146	0.0145801	NA		TNFRSF13B	2.17999	0.00116351	NA
					PINK1-AS	1.28636	0.000279005	0.0103568		TNFRSF21	0.939947	0.000373183	0.108984
					PINX1	1.37877	0.0409827	NA		TNFSF13B	1.28585	0.0291704	NA
					PITRM1-AS1	0.824265	2.47984e-06	0.000164813		TNMD	-1.75889	0.0420176	NA
					PITX3	1.18311	0.0400189	NA		TNNI1	-0.645727	0.00344989	0.281896
					PKM	0.621816	0.000119903	0.00500304		TNNT3	-0.678447	0.0136754	0.403696
					PLCG1-AS1	1.28121	0.00029984	0.0110433		TNS4	-0.680331	0.0235064	0.47379
					PLCXD3	-0.826122	0.0106886	0.157547		TOMM20	1.60256	0.0289349	NA
					PLEK	-0.79222	0.0300813	0.288077		TONSL-AS1	-1.24909	0.017152	NA
					PLEKHA4	-0.808178	0.00605971	0.107611		TPBGL	-1.28305	0.0075206	0.348358
					PLEKHD1	-1.36689	0.000911713	0.0267701		TPPP	-0.659871	0.0490757	0.587159
					PLOD2	0.843364	0.00250395	0.0577784		TPRX1	-1.11353	0.0217433	0.464606
					PLTP	1.1749	4.50646e-13	8.19955e-11		TPTE2P5	0.785962	0.016519	0.41756
					PLXNB2	0.676136	3.69951e-05	0.00184565		TRIM28	0.855786	0.0300972	0.522567
					PMS2P3	-2.45062	0.00928339	NA		TRIM29	-0.773297	0.00365594	0.281896
					PNMA1	1.57053	4.23103e-07	3.28393e-05		TRIM49	1.58906	0.0241768	NA
					PNPLA2	1.09956	0.0147902	NA		TRIM54	-1.11209	0.0161671	0.416163
					PNRC1	0.882758	0.0027884	0.0626226		TRIM77	1.36479	0.0167006	NA
					POLDIP2	0.596647	0.0176384	0.213488		TRIML2	0.951709	0.0461342	0.575982
					POLI	-0.924264	0.0235954	0.257106		TRPV5	-0.628518	0.0149358	0.40774
					POLR2B	1.93606	6.1846e-28	3.43214e-25		TSC22D1-AS1	0.783658	0.0160247	0.413256
					POLR2M	1.89059	0.0356369	NA		TSEN54	-1.1341	0.0160093	0.413256
					POLR3A	-0.712377	0.00279288	0.0626226		TSIX	0.638202	0.000198135	0.0896659
					POLR3H	1.01745	2.88993e-10	3.64492e-08		TSPAN1	-1.29784	0.00133571	0.195989
					POM121L9P	-0.947561	0.0171217	0.208718		TSPAN16	0.946177	0.00987681	0.373248
					POMZP3	0.589852	0.00198135	0.049418		TTC26	-0.791654	0.0372748	0.545363
					POT1	-1.13605	0.0309895	NA		TTC30B	-1.76025	0.0103465	NA
					PP12613	1.27532	0.00799773	NA		TTC9	-0.869323	0.0440138	0.573857
					PP2D1	1.05845	0.0050475	0.0957644		TTPAL	0.652943	0.0147327	0.406925
					PP7080	1.15953	0.00484671	0.0929953		TUB-AS1	-0.717014	0.02645	0.500766
					PPAPDC3	-1.12349	0.0389217	NA		TUBB	0.691799	0.0137296	0.403696
					PPCDC	-1.38151	0.00553689	NA		TUBB6	0.820678	0.00137705	0.195989
					PPIA	-0.856814	0.0390736	NA		TUG1	0.712207	0.00356781	0.281896
					PPM1H	0.974275	0.000258119	0.00977767		TULP1	-0.852638	0.0170484	0.425573
					PPP1R16A	1.06471	0.0101739	0.152389		TUSC7	1.20832	0.0279974	NA
					PPP1R21	-1.13566	0.0161019	NA		TUT1	-0.614181	0.0043959	0.28679
					PPP2R2A	-1.22268	0.0076705	NA		TVP23A	0.868724	0.00558495	0.30295
					PPP2R5A	0.713755	0.0388358	0.324333		UBA7	-0.61311	0.0325518	0.537015
					PPP3R2	-0.996328	0.0219802	NA		UBAC2-AS1	-1.82771	0.0189329	NA
					PPP5D1	1.37044	0.0274471	NA		UBALD1	-1.94763	0.0356591	NA
					PRAMEF20	1.11451	0.0181986	NA		UBE2MP1	2.29367	0.0387401	NA
					PRAP1	1.59759	0.0456538	NA		UBE2N	1.57059	0.000701862	0.146961
					PRDM14	-1.62612	0.000577737	NA		UBE2Q1-AS1	0.700328	0.00532909	0.298766
					PRDX1	0.754362	0.00527334	0.0978743		UBE2Q2P2	-3.5872	0.0243984	NA
					PRDX5	1.33864	0.00833168	NA		UBE2QL1	-0.605629	0.0460823	0.575982
					PRICKLE4	0.906002	0.0121222	0.168814		UBE2S	-0.911179	0.0412189	0.560362
					PRKACB	0.887466	0.0475927	NA		UBE2W	0.987219	0.00110887	0.18777
					PRKAR1A	0.626894	0.0109794	0.159922		UBE3D	1.63601	0.000308912	0.0985997
					PRKCDBP	1.44736	0.00358768	NA		UBQLN4	-0.688472	0.0355126	0.543894
					PRKCQ-AS1	1.37291	0.015923	NA		UCA1	-0.699551	0.0210752	0.458394
					PRKG1-AS1	0.947231	0.0159778	NA		UCHL5	0.657724	0.0285509	0.512201
					PRKRA	1.18408	0.012407	NA		UGT3A2	0.595248	0.042965	0.5665
					PRO1804	-2.77684	0.00802343	NA		UGT8	1.37354	0.0138338	NA
					PROM1	-0.875984	0.0176131	0.213415		UNC5D	0.788447	0.00209858	0.239357
					PRPF40B	0.879115	3.51612e-08	3.45358e-06		UPK3A	-1.4268	0.0214723	NA
					PRPF4B	0.939671	0.0118788	0.167525		UPP2	1.4809	0.00665348	NA
					PRR36	0.662292	0.00424262	0.0849978		UQCRBP1	3.65196	0.0058455	NA
					PRRT3-AS1	1.66831	0.022963	NA		USP35	-0.739592	0.0237658	0.474886
					PRRX2	1.3851	0.0129622	NA		USP45	0.620532	0.0494621	0.587159
					PSAP	1.48641	3.43133e-22	1.31325e-19		USP47	-0.728153	0.0444039	0.57456
					PSG3	-1.2484	0.0242627	NA		USP9Y	1.32033	0.02214	NA
					PSMB1	-0.910282	0.046232	NA		VAC14	-0.870183	0.00381745	0.28336
					PSMB6	1.05099	0.0329882	NA		VAMP2	-0.878907	0.0382005	0.551921
					PSMB8-AS1	1.0217	0.000124092	0.00514441		VAMP7	0.865324	0.033794	0.538428
					PSMC4	1.09805	0.00278483	0.0626226		VDAC1	1.02233	0.0186764	0.43893
					PTGES	0.791287	0.0214267	0.242916		VDR	-0.610493	0.0317619	0.530949
					PTGS2	1.20033	1.75994e-05	0.000991555		VILL	-0.774514	0.0159612	0.413256
					PTK2	-1.00783	0.00318829	0.0680154		VKORC1	1.13435	0.015983	NA
					PTOV1	0.800452	0.00980186	0.148015		VMP1	-1.52161	0.00270543	0.253258
					PTOV1-AS2	1.0467	3.02756e-08	3.05481e-06		VN1R1	-0.959704	0.0474237	NA
					PTPN1	0.700588	0.0128953	0.176263		VPS8	-0.772754	0.0415144	0.561753
					PTPN13	-0.643339	0.0119097	0.167748		VSX2	-0.808621	0.00943	0.365767
					PTPN21	-0.6737	0.033379	0.302732		VTCN1	0.944583	0.0426914	0.565077
					PTX3	0.638398	0.00155477	0.0412833		WAS	-1.40993	0.000437762	0.115875
					PVRIG	0.830529	0.00785864	0.127411		WASH2P	-0.975362	0.0424691	NA
					PYGB	0.816752	0.0185341	0.221432		WDR46	-0.685099	0.00917382	0.364588
					PYROXD1	0.956831	2.54237e-05	0.00132478		WDR48	1.42033	0.000673589	0.145381
					QSOX1	0.881617	1.90701e-05	0.00106301		WDR89	1.13579	0.0398889	NA
					R3HDM4	1.41873	0.0314019	NA		WFDC10B	-1.89355	0.0325909	NA
					RAB10	0.79674	0.00290015	0.0637777		WFDC21P	1.39929	0.0477937	NA
					RAB11B	1.04208	0.00213129	0.0525671		WFDC6	1.50352	0.00445335	NA
					RAB11B-AS1	1.32509	0.00742637	0.122111		WNT6	-1.11083	0.0104774	0.378062
					RAB37	0.977319	0.000677016	0.0209309		WRB	1.35294	0.0356935	NA
					RAB40B	-2.06133	0.00882418	NA		XKR3	2.0285	0.0205611	NA
					RAD17	0.682427	0.0250588	0.263729		XRCC1	-1.03783	0.00992879	0.373248
					RAD18	-0.97448	0.00124187	0.0347351		XRCC3	0.603518	0.0200405	0.449118
					RAD23A	0.761683	0.024902	0.263477		YIF1A	-0.864912	0.0366222	0.545104
					RAD9A	0.928238	6.07292e-05	0.00272888		YPEL5	1.2173	0.00930174	0.365612
					RAP2C-AS1	0.74519	0.0406403	0.332155		YWHAE	1.06736	0.0434401	NA
					RAPGEF4-AS1	-0.791983	0.0103594	0.153715		ZAK	0.873618	0.0108877	0.384745
					RAPGEFL1	-0.657519	0.0151849	0.195066		ZBTB25	0.671552	0.014585	0.406925
					RASD1	1.36448	0.000935399	0.0273931		ZBTB47	-0.607243	0.0476628	0.581445
					RBBP4	1.98887	4.9388e-08	4.60636e-06		ZCCHC12	1.15469	0.0101133	0.37471
					RBCK1	0.79105	0.00376649	0.0774153		ZCCHC9	-1.23819	0.0461613	NA
					RBM11	1.02653	0.0306536	NA		ZEB2-AS1	0.608924	0.0290525	0.516574
					RBM15B	0.628147	0.0264006	0.270564		ZFAND2B	-0.905392	0.0453448	0.575982
					RBM45	-1.65314	0.0127887	NA		ZFP30	0.92084	0.0311848	0.526464
					RBM5-AS1	0.658753	0.000902413	0.0265673		ZFP36L1	0.673058	0.00146863	0.197296
					RBMS3	-0.98055	0.00322371	0.0682824		ZFP37	-1.12772	0.0128245	0.401558
					RBMS3-AS1	1.69082	0.0204079	NA		ZFP92	1.24895	0.0450101	NA
					RBPMS	0.655332	0.000882797	0.0261654		ZFX	1.24691	0.0163137	NA
					RBPMS-AS1	1.04908	0.00625835	0.109907		ZNF107	-0.660332	0.00196945	0.23302
					RBSN	-0.986246	0.00127698	0.0354331		ZNF12	1.06823	0.00904433	0.363879
					RCAN1	0.835045	0.00560094	0.101411		ZNF132	-0.857634	0.00595423	0.313458
					RCE1	0.912624	0.0119779	0.168069		ZNF137P	1.91176	0.000113403	0.0636372
					RECQL4	0.643717	0.0308991	0.291757		ZNF140	0.959929	0.0048619	0.297235
					REEP1	-0.752903	0.0323621	0.296849		ZNF195	0.881743	0.0395822	0.555495
					REEP5	0.666666	0.021309	0.242573		ZNF397	0.765305	0.0439498	0.573554
					RETN	-2.58748	0.00483099	NA		ZNF418	0.663444	0.0448315	0.575982
					RFX6	-1.10124	0.0129079	NA		ZNF423	-0.828541	0.015568	0.409853
					RGMB-AS1	-1.54366	1.2016e-09	1.41878e-07		ZNF439	0.844985	0.00665087	0.321742
					RGS16	1.2252	0.00431437	NA		ZNF484	1.40448	0.043757	NA
					RGS18	-1.84947	0.0327361	NA		ZNF490	0.585943	0.0412536	0.560362
					RHOC	1.0203	0.0138668	0.184763		ZNF493	1.25592	0.00135459	0.195989
					RHOH	-1.11102	0.0115066	NA		ZNF502	0.837903	0.0395107	0.555406
					RIPK4	-0.758816	0.0435298	0.343137		ZNF503-AS1	0.895794	0.0341109	0.538428
					RN7SL1	1.1402	5.21353e-07	3.96335e-05		ZNF506	0.986882	0.0146761	0.406925
					RN7SL2	0.701527	3.99757e-05	0.00198076		ZNF527	0.663786	0.0405461	0.558215
					RNASE12	-3.07836	0.0071145	NA		ZNF544	0.802599	0.0427262	0.565077
					RND3	1.37172	2.8826e-05	0.00148809		ZNF557	0.804177	0.0213376	0.461604
					RNF114	0.766607	0.0321605	0.296223		ZNF575	-1.43286	0.00888789	NA
					RNF123	0.811347	9.17862e-05	0.00401077		ZNF658	0.975467	0.0263237	0.50049
					RNF125	-0.715653	0.00633745	0.110315		ZNF663P	2.70905	0.000789347	NA
					RNF141	1.09699	0.000768869	0.0233799		ZNF672	-0.890558	0.0316447	0.530572
					RNF175	1.23442	0.00685824	NA		ZNF7	0.873476	0.0078632	0.352272
					RNF186	-1.78098	0.0136049	NA		ZNF737	0.729265	0.0344922	0.538428
					RNF4	0.771963	0.0220303	0.245496		ZNF772	0.880719	0.00243105	0.245247
					ROR1-AS1	-0.671812	0.0410104	0.333461		ZNF776	1.24117	0.00859935	0.359049
					RPA1	-0.753165	0.0115367	0.164075		ZNF90	1.25379	0.00437147	0.28679
					RPAIN	0.593255	0.0346691	0.309107		ZNHIT2	-4.00765	0.000909207	NA
					RPF2	-0.926054	0.0478949	NA		ZSWIM3	-1.19312	0.00577123	0.308461
					RPL10	0.719071	3.059e-05	0.00155742		ZSWIM5	-0.6674	0.00647804	0.3186
					RPL10A	0.624493	0.0407647	0.332193		ZSWIM8-AS1	0.593894	0.00509862	0.298766
					RPL18A	0.631093	0.0172583	0.209803
					RPL23AP82	1.07226	0.0278116	NA
					RPN1	0.853933	0.041753	0.336541
					RPN2	1.39454	3.15468e-13	5.93454e-11
					RPS19	1.44241	4.13359e-05	0.00203003
					RPSAP52	1.30086	0.0230376	NA
					RRBP1	0.605573	0.00503876	0.0957624
					RSU1P2	-1.39179	0.00241368	NA
					RTCA	1.13956	0.00729902	NA
					RTN4R	1.28667	0.0100337	NA
					RUSC1-AS1	1.04914	3.84094e-07	3.06695e-05
					S100A13	0.801262	0.030019	0.288077
					S100A4	0.721504	0.000218507	0.0085049
					S100A6	1.63548	1.08545e-11	1.65033e-09
					S100G	2.74786	0.0233034	NA
					S1PR4	-1.44528	0.0075313	NA
					SALRNA1	-0.850588	0.0255542	0.264907
					SAMD13	-1.32054	0.0421092	NA
					SAMHD1	-0.876052	0.00973934	0.147271
					SAPCD1-AS1	2.40068	0.00256565	NA
					SAT1	2.05463	1.16609e-05	NA
					SBF2-AS1	-0.675926	0.048765	0.366447
					SC5D	-0.795487	0.0209725	0.240782
					SCARA3	1.04601	2.1308e-05	0.00114805
					SCARB2	0.636724	0.00710687	0.11923
					SCARNA2	0.959025	7.58718e-05	0.0033684
					SCG3	1.00822	0.019619	NA
					SCGN	-1.47665	0.00195725	NA
					SCLT1	-0.771073	0.0254484	0.264907
					SCMH1	0.697053	0.0112018	0.16133
					SCN3A	-0.590285	0.030564	0.290436
					SCPEP1	-0.924447	0.00223348	0.0542438
					SCRN2	-0.729653	0.0251038	0.263729
					SDC4	0.843754	0.00513141	0.0965859
					SDCBP	0.850453	0.0107302	0.157741
					SDF4	0.806524	0.0217611	0.24446
					SEC14L1P1	0.873189	0.0438047	NA
					SEC16B	-0.650896	0.00370327	0.0763988
					SEC22A	-1.15008	0.0377287	NA
					SEC62	0.714064	0.0296777	0.28598
					SELM	1.02832	0.0185585	NA
					SEPSECS-AS1	-0.722244	0.0168999	0.207951
					2022-09-02	0.915252	4.06975e-07	3.20356e-05
					SERAC1	0.608338	0.0294946	0.285604
					SERHL	0.740913	0.0315081	0.294182
					SERPINB2	-0.750718	0.0168844	0.207951
					SERPINE2	2.22039	2.20339e-50	3.49364e-47
					SERPING1	-0.921146	5.21543e-05	0.00241192
					SF1	0.595233	0.0285155	0.28208
					SFRP1	1.81116	3.57734e-19	1.16779e-16
					SFRP2	1.84963	1.26113e-09	1.4734e-07
					SFRP4	1.24596	2.06484e-05	0.00111793
					SFT2D2	-1.485	0.0370381	NA
					SGPP2	-1.35952	0.0461491	NA
					SH2B3	0.778277	0.00244179	0.0570313
					SH3BP2	-0.587006	0.0151262	0.194942
					SH3YL1	-0.962956	0.00126347	0.0352286
					SHCBP1	-1.52425	0.0231154	NA
					SHMT2	-0.774278	0.000427759	0.0147444
					SHOX2	0.795044	0.000648152	0.0200945
					SHPRH	-0.630999	0.0336905	0.303882
					SI	-1.22048	0.00536856	NA
					SIAH3	-0.889832	0.00787286	0.127411
					SIL1	0.635673	0.0398082	0.328258
					SIRPA	1.88741	1.16275e-25	5.86608e-23
					SIRT6	-0.864712	0.0193783	0.226639
					SKIV2L2	1.17448	2.44366e-05	0.00127935
					SKOR1	0.710719	0.0301376	0.288077
					SLC15A3	1.55016	2.31834e-08	2.38253e-06
					SLC17A1	-0.902175	0.02729	0.27411
					SLC1A1	-0.901383	0.0051973	0.0972763
					SLC1A7	-0.723746	0.0210294	0.240872
					SLC22A3	-0.68338	0.0328387	0.299947
					SLC22A7	-0.834899	0.0296858	0.28598
					SLC24A3	-0.740163	0.00516331	0.096967
					SLC25A28	1.41944	0.0182969	NA
					SLC25A33	-1.22253	0.0307161	NA
					SLC25A3P1	-1.7774	0.0236857	NA
					SLC25A5-AS1	0.911765	3.81509e-06	0.000241099
					SLC26A1	0.721279	0.00333705	0.0702806
					SLC28A2	-0.712107	0.0263075	0.269933
					SLC2A2	-1.08589	0.0125093	NA
					SLC2A4RG	0.872552	0.0317953	0.294182
					SLC30A3	-0.934366	0.00609139	0.107768
					SLC30A4	3.27293	1.8374e-25	8.86665e-23
					SLC31A1	-0.655187	0.0322722	0.296617
					SLC35A3	-1.0048	0.0482287	NA
					SLC38A10	0.679915	0.0028612	0.06326
					SLC39A10	-0.89344	0.0227985	0.251532
					SLC43A3	0.606644	0.00536509	0.098425
					SLC4A2	0.624315	0.0104243	0.154265
					SLC5A2	0.817352	5.98867e-05	0.00270196
					SLC5A7	-0.848626	0.0158951	0.200477
					SLC7A1	0.722244	0.00339431	0.0713512
					SLC7A10	0.774148	0.0316912	0.294182
					SLC7A11-AS1	0.955884	5.79265e-07	4.3441e-05
					SLC7A2	0.615409	0.0215101	0.243612
					SLC8A1	-0.76496	0.00989006	0.149144
					SLC9A3	0.644072	0.00956049	0.146361
					SLC9B1	1.10989	4.66784e-05	0.00224279
					SLC9B2	-0.820633	0.0244979	0.260942
					SLF1	-1.65827	0.000377768	NA
					SMAD1-AS1	1.48115	0.000479862	0.015979
					SMAD7	1.15725	0.000424859	0.014736
					SMARCA5-AS1	0.718739	1.15917e-05	0.000677139
					SMARCE1	0.778776	0.038514	0.323348
					SMCHD1	-0.910564	0.0189676	NA
					SMCO2	-1.05465	0.0448054	NA
					SMCO3	-1.87448	0.0215714	NA
					SMIM10L1	0.880097	0.00648937	0.11254
					SMO	0.651599	0.0272787	0.27411
					SMTNL2	0.749945	0.0381277	0.322642
					SMYD1	-0.770593	0.00107591	0.030898
					SMYD2	-1.17681	0.00704634	NA
					SNAI2	0.684138	0.0395173	0.327318
					SNAPC5	0.699647	0.0372448	0.320449
					SNAPIN	1.65792	0.0034804	NA
					SNCB	1.02634	0.0316923	NA
					SNHG20	-5.13539	0.000139571	NA
					SNHG24	-1.40473	0.041549	NA
					SNORA70G	1.2974	0.0170486	NA
					SNORA73A	0.719381	0.0143758	0.189273
					SNORD3A	0.687724	0.0441427	0.345271
					SNRK-AS1	1.17103	8.80701e-07	6.5166e-05
					SNRNP35	0.975559	0.0018816	0.0480089
					SNRPF	2.9847	0.0413123	NA
					SNX10	-1.50418	0.022217	NA
					SNX2	-0.771515	0.0489228	NA
					SNX21	0.885997	0.00773594	0.125712
					SNX22	0.876556	1.58031e-10	2.08808e-08
					SOAT1	-0.618798	0.0461365	0.353968
					SOD2	2.95723	1.74348e-93	4.83772e-90
					SOD3	-0.956883	0.00243559	0.0570313
					SPAG5-AS1	1.01097	3.05324e-06	0.000197023
					SPATA24	-1.32608	0.0200647	NA
					SPATA31A1	1.23806	0.0332492	NA
					SPATA31D4	1.78457	0.0459083	NA
					SPATC1L	1.60644	0.0167912	NA
					SPCS1	1.5828	3.07181e-07	2.52549e-05
					SPDYE3	0.663983	0.0345499	0.308797
					SPDYE6	0.673678	0.000534433	0.0170942
					SPEM1	1.50149	0.0387454	NA
					SPG7	0.602747	0.0270766	0.273452
					SPIN2A	1.35847	0.0495523	NA
					SPNS2	0.771036	0.000847505	0.0254918
					SPPL3	-0.682863	0.0395176	0.327318
					SPRR3	0.943444	0.025634	NA
					SPRY4	0.666433	0.0423395	0.338971
					SQSTM1	0.807862	8.9636e-07	6.58854e-05
					SRC	0.651319	0.0192795	0.226032
					SREK1	-0.96522	0.00528943	0.097963
					SRM	1.8278	0.000161848	NA
					SRPK3	0.920616	0.0449336	NA
					SRPR	0.649414	0.0219888	0.245496
					SRPX2	0.844249	0.00193242	0.0486571
					SRSF12	-0.736149	0.0240867	0.258753
					SRSF7	-1.65618	0.0245128	NA
					SS18L1	-0.831826	0.0390718	0.325309
					SSR3	0.985506	0.0209747	NA
					SSR4	1.45154	2.79418e-08	2.84519e-06
					SSU72	0.960712	0.0149275	0.193552
					SSX2IP	-0.905008	0.0232802	NA
					SSX7	-1.76041	0.018009	NA
					ST13P4	-2.3293	0.00899281	NA
					ST3GAL1	0.603398	0.00543404	0.0995254
					ST3GAL6	1.14908	0.00289287	NA
					ST7-AS1	0.906548	0.00290186	0.0637777
					ST8SIA4	-0.97963	0.0137944	NA
					STAG3L2	-0.768301	0.0132382	0.1797
					STAMBPL1	1.19426	0.0454455	NA
					STAP2	-1.81716	0.000710105	NA
					STARD13	-0.590897	0.0112396	0.16133
					STARD5	0.925943	0.0293394	NA
					STAT1	0.75382	0.00442369	0.0872087
					STC1	0.787738	0.00903978	0.139934
					STEAP3-AS1	0.635984	8.7064e-05	0.00381946
					STK32A	-0.695683	0.0203831	0.235904
					STOML1	-0.900101	0.0358785	NA
					STRADB	0.723002	0.017776	0.213998
					STUB1	0.98652	0.0135896	0.18321
					SUCNR1	-1.83988	0.011693	NA
					SULT1A1	-1.25095	0.0197152	NA
					SULT1C2	1.04997	0.000173564	0.00700506
					SULT1E1	-1.93636	0.0346272	NA
					SUMF2	-0.642802	0.0237369	0.257391
					SUMO1	1.37404	0.0417472	NA
					SUN1	-0.614788	0.0142604	0.1882
					SUN2	0.775665	9.37524e-05	0.00408062
					SUPV3L1	-1.20281	0.0260643	NA
					SUSD3	2.27314	0.0013511	NA
					SVIL-AS1	1.03056	5.01836e-12	7.95697e-10
					SYCN	1.39931	0.0137636	NA
					SYCP3	1.44262	0.00934863	NA
					SYNJ1	-0.772389	0.00152956	0.040809
					SYT5	-0.922393	0.000488477	0.0161839
					SYTL4	0.987293	7.39061e-08	6.45892e-06
					SYTL5	-0.796691	0.0359298	0.315245
					TAAR2	-1.45308	0.00434173	NA
					TAB3	0.861814	0.00613072	0.108179
					TAF1L	-0.759506	0.014752	0.192627
					TAF7L	-2.27991	0.00786818	NA
					TAF9B	-1.4706	0.0131356	0.178886
					TAGLN2	1.18462	1.43335e-06	0.000101979
					TAPBP	0.717686	0.00301939	0.0657103
					TARS	0.745202	0.0462366	0.354406
					TBC1D17	0.689248	0.00684931	0.116417
					TBC1D22B	-0.59547	0.0356312	0.313606
					TBC1D31	-0.880945	0.0438144	NA
					TBC1D9	0.632532	0.00531921	0.0980687
					TBX3	1.03655	0.000174991	0.00701763
					TCAF2	-1.1773	0.0404887	0.331649
					TCAF2P1	-0.588547	0.0270241	0.27317
					TCEB3	-0.699271	0.0218452	0.244908
					TCEB3-AS1	0.780822	0.000266331	0.0100204
					TCF4	-0.742864	0.000505721	0.016534
					TCP1	1.43298	6.65237e-08	5.96061e-06
					TCP11	0.763151	0.0371032	0.319479
					TCTEX1D4	1.26839	0.00365593	NA
					TCTN1	-1.01277	0.00599659	0.106832
					TDGF1	-1.04137	0.000720583	0.022216
					TDH	-1.05813	0.0225176	NA
					TDRD15	-1.70812	0.00974791	NA
					TDRD3	1.11931	0.0316646	NA
					TECRL	-1.34129	0.0154925	NA
					TEF	1.07454	0.00163386	0.042972
					TESC-AS1	-2.9755	0.00937313	NA
					TESK1	0.715703	0.0152502	0.195679
					TEX10	0.594622	0.0461476	0.353968
					TEX14	-0.739929	0.00798256	0.128777
					TEX41	-0.925753	0.0366493	NA
					TFAP2B	-0.606429	0.00461196	0.0899617
					TFB1M	1.48527	1.4818e-08	1.55155e-06
					TGFB2	0.667942	0.0089206	0.138669
					TGFB2-AS1	1.70112	4.84819e-15	1.16978e-12
					TGFBI	0.697694	0.000219155	0.0085049
					TGIF1	0.831052	0.00769387	0.12558
					TGM2	2.30573	6.02042e-24	2.57002e-21
					TH2LCRR	0.927806	0.00278094	0.0626226
					THAP3	0.775842	0.000515422	0.0167271
					THBS1	0.794108	5.9246e-06	0.000359329
					THBS2	-0.985129	1.04137e-10	1.40954e-08
					THEM5	0.959108	0.0436496	NA
					THOC7-AS1	1.53676	0.00237734	NA
					TICAM2	1.2354	0.0320081	NA
					TIGD6	0.809306	0.000345128	0.0125182
					TIMM21	-1.38285	0.0276193	NA
					TIMP1	1.02205	2.21477e-06	0.000151739
					TIMP2	0.8924	4.50681e-08	4.23907e-06
					TIMP3	2.03449	5.26349e-45	6.49105e-42
					TKT	1.18595	1.68573e-05	0.00095459
					TLR1	1.19188	0.0108414	NA
					TLX3	-1.53661	0.0143124	NA
					TMCO3	0.984789	0.00581355	0.104409
					TMED3	0.889107	0.00200975	0.050014
					TMED9	1.181	0.00608417	NA
					TMEM102	-0.773024	0.0104585	0.154361
					TMEM115	0.929207	0.00234944	0.0557189
					TMEM126A	1.41973	0.0087762	NA
					TMEM127	0.649356	0.00201538	0.0500418
					TMEM132A	0.772399	0.0017268	0.0449901
					TMEM140	0.845801	0.000786091	0.0237734
					TMEM158	1.90034	1.67412e-05	NA
					TMEM168	-1.26758	0.00825425	NA
					TMEM179B	0.647257	0.0442172	0.345367
					TMEM196	-1.13445	0.0418444	NA
					TMEM200C	0.885273	0.00734262	0.12131
					TMEM204	0.904234	0.0278201	NA
					TMEM207	-0.967768	0.0411029	NA
					TMEM209	-0.624628	0.0316799	0.294182
					TMEM212-AS1	1.3515	0.0485148	NA
					TMEM220	-0.977942	0.00328515	0.0694512
					TMEM236	-0.861645	0.0427471	NA
					TMEM237	-0.750286	0.025458	0.264907
					TMEM241	-0.983283	0.00628989	0.110063
					TMEM243	1.11225	0.0403849	NA
					TMEM258	-1.58573	0.0395187	NA
					TMEM5-AS1	1.82911	0.00133572	NA
					TMEM50B	0.904255	2.72347e-06	0.000178862
					TMEM68	-1.72973	0.0451927	NA
					TMEM79	0.767792	0.0021504	0.0528038
					TMEM88B	2.71889	0.0308417	NA
					TMEM92	-1.68933	3.47002e-07	2.81122e-05
					TMEM97	0.755864	0.0378889	0.322254
					TMSB10	1.29398	5.17301e-14	1.00728e-11
					TMUB1	1.31968	0.0152479	NA
					TNC	0.703261	1.7041e-07	1.4438e-05
					TNFAIP2	0.696586	0.0485628	0.365423
					TNFAIP3	0.85641	0.00490987	0.0939564
					TNFRSF11B	1.12424	0.00609993	NA
					TNIP1	1.80561	0.00098882	0.0287301
					TOMM5	1.00263	0.0314465	NA
					TOMM6	-2.59526	0.00164697	NA
					TONSL	0.88201	0.00225266	0.0544711
					TOR1AIP1	0.746522	0.0123795	0.171322
					TOR2A	-0.980685	0.0462659	NA
					TPBG	0.656998	0.045529	0.352144
					TPM2	0.90302	0.000140936	0.00581503
					TPM4	0.627608	0.00746857	0.122624
					TPP2	-0.943783	0.0336929	NA
					TPST2	0.891053	0.00797443	0.128777
					TPTE2	-0.749159	0.0486343	0.365713
					TRAF3IP2-AS1	0.760958	0.000178203	0.00711465
					TRAPPC12	0.92197	0.0173953	0.211006
					TRAPPC8	-1.1526	0.0232856	NA
					TRERNA1	-1.5801	0.0177318	NA
					TRIB1	-1.18992	0.00265025	0.0602768
					TRIM56	-1.19612	0.00503025	NA
					TRIM61	-1.21621	0.0071037	NA
					TRIM64B	1.16052	0.0425838	NA
					TRIM64C	-1.20483	0.0401037	NA
					TRIM8	0.60896	0.00894212	0.138809
					TRIP10	0.82419	0.0448179	NA
					TRIP11	0.781768	0.0295022	0.285604
					TRPA1	0.898519	5.16202e-08	4.77444e-06
					TRPC1	-2.01763	0.00129623	NA
					TSC22D1	0.709497	0.0414966	0.335283
					TSC22D1-AS1	1.6939	1.58255e-11	2.37362e-09
					TSG1	-1.66321	0.00143604	NA
					TSHR	-0.640035	0.0286119	0.282278
					TSHZ1	0.659466	0.0204753	0.236233
					TSPYL2	0.990971	0.0121413	NA
					TST	-1.07584	0.0264407	NA
					TTC1	0.880674	0.0439355	NA
					TTC32	4.35827	0.022372	NA
					TTC39C	-0.727519	0.0447517	0.347585
					TTYH3	0.731007	0.00331489	0.0699466
					TUBB4B	1.57991	5.57414e-06	0.000343708
					TUBGCP2	0.592115	0.00550771	0.100193
					TUSC1	1.57758	0.0141078	NA
					TWF1	-1.36885	0.0353524	NA
					TXLNB	-1.06373	0.00140932	0.0385271
					TYSND1	1.03442	0.00709672	0.11923
					U2AF2	0.676993	0.0331582	0.301511
					UACA	-1.04208	0.0152923	NA
					UBA5	0.900725	0.0177526	0.213998
					UBAC1	-1.17909	0.0171785	NA
					UBB	1.3775	0.000117455	0.00495678
					UBD	-1.8411	0.0450219	NA
					UBE2Q1-AS1	0.896026	2.32219e-06	0.000158122
					UBE3D	-0.958756	0.0330373	NA
					UBL3	-1.16369	0.0232379	NA
					UBR2	-0.694275	0.0327407	0.299579
					UBR7	-0.843693	0.0257056	0.265896
					UBXN1	1.02187	0.00483158	0.0929388
					UBXN2A	-1.11393	0.016019	NA
					UBXN6	0.986641	0.00231694	0.055184
					UCHL1-AS1	4.40509	0.0172726	NA
					UCHL5	1.11314	1.91551e-05	0.00106301
					UFSP2	-0.895911	0.000365755	0.0131376
					UGT1A8	-1.87624	0.0280754	NA
					UGT2A3	-1.80771	0.00664953	NA
					UGT2B28	-2.55107	0.00403358	NA
					UGT2B7	-1.25448	0.0455259	NA
					UPF3B	-1.38685	0.0269174	NA
					UQCRB	-0.653929	0.0247063	0.262336
					URAD	3.81008	0.0186637	NA
					URI1	-1.03715	0.0458124	NA
					USF2	0.983759	0.00400092	0.0810333
					USP3-AS1	1.1899	0.00195332	0.0489389
					USP38	-0.703021	0.049515	0.370079
					USP39	-0.847828	0.0436418	NA
					USP47	0.599904	0.0390271	0.325309
					USP7	-0.794063	0.000540885	0.0172508
					USP9X	0.760152	0.0024268	0.0570313
					UTS2	-1.32308	0.00885744	NA
					UTY	-1.07408	0.032962	NA
					UXT-AS1	1.39187	0.0124166	0.171408
					VAC14-AS1	1.46383	2.33201e-05	0.00123842
					VAMP2	0.630976	0.0428812	0.340686
					VANGL1	-0.778538	0.0074236	0.122111
					VASH2	0.762371	0.0291429	0.285178
					VASN	1.54597	2.44429e-06	0.000163429
					VCAM1	1.07879	0.000119385	0.00500019
					VCPIP1	-0.716416	0.0375744	0.320981
					VEZT	-0.734866	0.0279832	0.278815
					VGLL2	-0.862335	0.0363962	0.317109
					VNN2	-0.763183	0.009601	0.146738
					VPRBP	0.749916	0.00148516	0.0401065
					VPS28	1.19474	0.0052431	NA
					VPS33A	-0.801094	0.0329925	NA
					VPS33B	-0.99633	0.00298927	0.0653109
					VPS9D1-AS1	0.770971	0.00533683	0.0980687
					VTI1B	1.10575	0.047127	NA
					WARS2	-0.72413	0.0397711	0.328258
					WAS	-1.01822	0.00686181	0.116451
					WASL	1.04723	0.0382391	NA
					WBP5	1.29641	5.20522e-05	0.00241192
					WBSCR16	0.742664	0.00382198	0.0784108
					WDFY2	-0.624733	0.018792	0.222596
					WDR1	0.589301	0.0318867	0.294434
					WDR11	-0.680773	0.0348138	0.309366
					WDR38	0.740287	0.00653569	0.113166
					WDR5	-0.92564	0.00609768	0.107768
					WDR5B	-1.21891	0.000379296	0.01358
					WDR66	-0.764895	0.00662575	0.114369
					WDR70	0.687354	0.0345319	0.308797
					WDR73	-0.70692	0.00282239	0.0628745
					WDR77	-0.784783	0.0407108	0.332193
					WDR83	1.20472	1.26549e-07	1.09732e-05
					WDR89	-1.39154	0.00253749	NA
					WDR92	-1.28344	0.0166257	NA
					WFDC2	2.99359	2.05491e-09	NA
					WFS1	0.827856	0.00406272	0.082135
					WHSC1L1	-0.595197	0.0238077	0.257391
					WISP2	-1.213	4.12908e-05	0.00203003
					WNT16	1.0294	0.0319457	NA
					WNT5A	0.861198	0.0114414	0.163223
					WRN	-1.08647	0.00983621	NA
					WSPAR	-0.871523	0.0398489	NA
					WTAPP1	6.48063	1.0095e-173	1.12044e-169
					WWC2-AS2	1.33816	0.0110761	NA
					XRCC3	0.63334	0.000958235	0.0279146
					XYLB	-0.621962	0.0231034	0.253727
					YBX1	1.06643	0.00581337	0.104409
					YIPF1	-0.742909	0.0331963	0.301511
					YIPF2	0.66501	0.0300641	0.288077
					YIPF3	0.632169	0.00666666	0.114718
					YTHDC2	-1.03399	0.0229857	NA
					YY1	0.858967	0.028211	0.280014
					ZBTB18	-1.13896	0.0147685	NA
					ZBTB7A	1.15706	0.0471657	0.358802
					ZC3H12A	0.641145	0.0115467	0.164075
					ZDHHC8P1	1.10408	0.0475982	NA
					ZFAND3	0.873446	0.0151741	0.195066
					ZFP36	1.14979	0.00254613	0.0583873
					ZFP62	-0.84509	0.0440472	NA
					ZHX1-C8orf76	-1.37562	0.0283364	NA
					ZHX3	0.596572	0.0031677	0.0677695
					ZKSCAN5	-0.640103	0.0401017	0.329825
					ZKSCAN8	-0.744962	0.00448099	0.0881817
					ZNF137P	-1.1883	0.023839	NA
					ZNF169	1.17392	0.0231586	NA
					ZNF215	-1.19794	0.0284686	NA
					ZNF229	-1.10433	0.014303	NA
					ZNF234	-0.958245	0.00771766	0.1256
					ZNF277	-1.1849	0.0432347	NA
					ZNF28	-1.71928	0.00346732	NA
					ZNF32-AS1	1.47731	0.0109753	NA
					ZNF32-AS2	0.766021	0.0115726	0.164075
					ZNF329	-0.951241	0.0378983	NA
					ZNF385D-AS1	-1.10407	0.0443185	NA
					ZNF395	-0.687661	0.000381559	0.0136171
					ZNF428	0.815612	0.0269394	0.272777
					ZNF431	-1.04979	0.039306	NA
					ZNF436-AS1	-1.29097	5.53581e-05	0.00253892
					ZNF438	0.685407	0.0216589	0.244093
					ZNF471	-0.603127	0.0455853	0.352225
					ZNF502	-1.11117	0.0027419	0.0621068
					ZNF503-AS2	0.641712	0.00932069	0.143283
					ZNF512	-0.875501	0.0058949	0.105528
					ZNF546	-0.967568	0.000506492	0.016534
					ZNF566	-1.05575	0.0171384	NA
					ZNF740	0.83811	0.0375388	0.320981
					ZNF80	-0.613509	0.0240683	0.258753
					ZNF804A	-0.668293	0.0445896	0.346569
					ZNF844	-0.733703	0.0476989	0.361015
					ZNF846	-1.19102	0.0481137	NA
					ZNF847P	3.46331	0.0465049	NA
					ZNF878	-0.799207	0.0288519	0.283889
					ZPBP2	-1.51744	0.0375958	NA
					ZSCAN16	1.02898	0.038916	NA
					ZSWIM8-AS1	1.16669	8.93675e-10	1.06655e-07
					ZYX	1.26987	2.89413e-07	2.39716e-05

## Sheet: Table S5 (for Figure 4c)
Table S4. The fold change, p-value and adjusted p-value of genes shown in Figure 4c.
Tissue type	AT			SFT			OC-O			OC-C
Gene	log2FoldChange	p-value	Adjusted p-value	log2FoldChange	p-value	Adjusted p-value	log2FoldChange	p-value	Adjusted p-value	log2FoldChange	p-value	Adjusted p-value
OCN	-1.80104	0.419385		1.04938	0.797046		1.34952	0.569285		0.00146412	0.999672
ALP	0.304667	0.284104	0.999763	0.299981	0.406989	0.826693	0.242176	0.375544	0.866817	0.0399968	0.924617
COL2A1	0.18685	0.268293	0.999763	0.0580829	0.757031	0.946844	-0.465774	0.314796	0.846567	-1.0191	0.250489	0.999118
ACAN	0.255366	0.246413	0.999763	-0.607928	0.00234118	0.0556418	-0.138881	0.446982	0.897397	-0.541136	0.250185	0.999118
SOX9	-0.045691	0.907698		-0.606627	0.132623		0.60616	0.156968	0.759255	-0.287253	0.304222	0.999118
CDH11	-0.215132	0.490239	0.999763	-0.106693	0.65102	0.920937	0.375311	0.161678	0.762882	-0.125243	0.61881	0.999118
PRG4	0.118824	0.603518	0.999763	0.565844	0.00124244	0.0347351	-0.66344	0.00415808	0.28679	-0.0457555	0.861591	0.999118
COL1A1	-0.304891	0.134274	0.999763	-0.256575	0.172738	0.628801	0.028396	0.912388	0.990048	-0.542776	0.00349266	0.450765
TNC	0.344924	0.0499841	0.999763	0.703261	1.7041e-07	1.4438e-05	-0.0653804	0.729938	0.959867	0.0812387	0.682013	0.999118
FN1	1.35116	2.77693e-05	0.0438101	1.761	6.20205e-27	3.27793e-24	0.482219	0.475456	0.906563	0.10954	0.594212	0.999118
COL3A1	0.247417	0.315735	0.999763	0.647405	1.25039e-06	9.01176e-05	0.856361	4.10931e-05	0.0411782	0.359197	0.0577726	0.999118
PPARG	-0.0421041	0.914846	0.999763	-0.509911	0.214128		0.484921	0.228717	0.806381	0.170651	0.803538
ADIPOQ	0.66251	0.000720702	0.236641	0.104946	0.709618	0.936924	-0.154636	0.515426	0.913686	0.0106488	0.973466	0.999118
LPL	1.47471	0.00637324	0.712566	0.0265369	0.936554	0.989096	0.381276	0.0747958	0.646211	-0.318122	0.389257
LEP	-0.188115	0.580394	0.999763	-0.286799	0.436329	0.841572	0.0142726	0.969688	0.995843	-0.179656	0.665836
SPP1	0.314446	0.660565		0.482811	0.444284		1.94391	0.0186134		0.294456	0.70728
MMP13	-0.0845694	0.851297		2.79994	1.52253e-40	1.53623e-37	0.777238	0.0390092	0.55503	1.20896	2.93398e-05	0.01335
TIMP1	0.685515	0.149732		1.02205	2.21477e-06	0.000151739	0.435428	0.538134	0.91746	-0.251887	0.518795
MMP3	0.373708	0.510295		4.28091	4.76479e-65	8.81407e-62	0.201118	0.687231		0.902777	0.0516732
MMP1	0.244891	0.623759		4.59477	5.40229e-96	1.99867e-92	0.118821	0.815427		1.99333	4.99435e-06
IL6	0.422937	0.588489		2.95764	3.18965e-05	0.00160918	-0.325243	0.695143		0.515005	0.559581
MMP8	0.0244897	0.936125	0.999763	-0.168036	0.594818	0.900604	-0.0491075	0.869109	0.982698	0.389205	0.412538
POSTN	-0.0437859	0.908769	0.999763	0.0342188	0.949982	0.991119	0.502046	0.404247	0.878027	-0.32163	0.372768	0.999118
CXCL1	0.736079	0.161169		5.37399	7.95526e-36	6.30682e-33	-0.378351	0.457045		0.245798	0.712523
IL1RN	-0.163915	0.575159	0.999763	0.0693085	0.815112	0.961035	-0.174976	0.592795	0.932995	0.223026	0.590372
PDGFA	0.0991364	0.819472		0.440699	0.295774		0.607029	0.204836		0.713955	0.186843
NGF	0.816722	0.201431		0.869129	0.247385		0.604807	0.472533		1.35266	0.100627
IL1B	0.405622	0.318707	0.999763	0.754819	0.0675443		0.225812	0.55477	0.924331	0.60376	0.163007
CXCL5	-0.436929	0.253962	0.999763	0.578288	0.0498683	0.371468	-1.70929	8.31639e-06	0.0129634	-0.0802126	0.870375
DKK1	1.09351	0.145654		-0.420055	0.595955		-1.30595	0.130504		-0.701651	0.385294
ENPP2	-0.140041	0.671073	0.999763	-0.346297	0.230098	0.690089	0.325087	0.283132	0.829067	-0.546535	0.117514
CXCL2	0.463618	0.423497		1.41967	0.258937		-0.888531	0.109454		0.16589	0.812624
CXCL3	-0.0697779	0.916616		3.04679	9.56785e-13	1.63375e-10	-2.54706	0.00673711		0.612155	0.374781
IGFBP4	0.63919	0.0216243	0.970678	1.6891	7.24472e-36	6.18532e-33	0.301065	0.135028	0.733473	0.605235	0.00264413	0.36327
THBS2	0.0525362	0.804895	0.999763	-0.985129	1.04137e-10	1.40954e-08	0.429379	0.0371704	0.545363	-0.389162	0.0529493	0.999118
CCL2	-0.314525	0.372673	0.999763	3.35235	4.81381e-14	9.5408e-12	-0.0687433	0.879539	0.983035	1.25475	0.00394439
CCL5	0.105452	0.792336		0.379351	0.370813		-0.17011	0.745799		0.397182	0.486338
CXCL6	0.128515	0.834275		3.09602	2.61146e-14	5.68326e-12	-0.394019	0.544458		-0.523924	0.510682
ICAM1	-0.566805	0.123866	0.999763	0.387232	0.0992603	0.51609	-0.162579	0.663594	0.951326	0.291231	0.373968	0.999118
IL4	0.0751866	0.925938		-0.323554	0.653667		-0.080393	0.935292		-0.788865	0.40772
VCAM1	-0.384651	0.400486		1.07879	0.000119385	0.00500019	0.466401	0.251784	0.816344	0.570223	0.258195
TIMP3	0.457112	0.0249759	0.981293	2.03449	5.26349e-45	6.49105e-42	0.394994	0.579326	0.932262	-0.788873	7.90742e-05	0.0306161
TIMP4	0.0862323	0.749259	0.999763	-0.455607	0.0832601	0.481806	-0.422879	0.164187	0.763814	-0.493064	0.137568	0.999118

## Sheet: Table S6 (for Figure S16)
Table S6. Significantly enriched pathways shown in Figure S16 and the genes involved, p-value, and adjusted p-value (or FDR).
Pathway	Genes	p-value	Adjusted p-value
Role of Macrophages, Fibroblasts and Endothelial Cells in Rheumatoid Arthritis	CCL2,CTNNB1,F2RL1,FOS,LEF1,MIF,MMP1,MMP13,OSM,PLCL1,PPP3R2,PRKCQ,RAC1,ROCK1,SFRP2,SFRP4,SOCS3,TCF7,TNFRSF1A,TRAF6	3.54813e-06	0.00141216
Oncostatin M Signaling	CHI3L1,EPAS1,MMP1,MMP13,MT2A,OSM,TIMP3	1.77828e-05	0.00353878
Superoxide Radicals Degradation	GPX7,SOD2,SOD3	0.000380189	0.0504385
Inhibition of Matrix Metalloproteases	MMP1,MMP12,MMP13,SDC2,TIMP3	0.000912011	0.0760174
Hepatic Fibrosis Signaling Pathway	CCL2,CTNNB1,FOS,FTH1,LEF1,MMP1,MMP13,PRKAR1A,PRKCQ,RAC1,RAC2,RND3,ROCK1,SOD2,TCF7,TNFRSF1A,TRAF6	0.000954993	0.0760174
Leukocyte Extravasation Signaling	CLDN22,CTNNB1,MAP3K4,MMP1,MMP12,MMP13,PRKCQ,RAC1,RAC2,ROCK1,TIMP3	0.00169824	0.11265
Osteoarthritis Pathway	CTNNB1,EPAS1,LEF1,MMP1,MMP12,MMP13,NKX3-2,RAC1,TCF7,TIMP3,TNFRSF1A	0.00295121	0.127626
Axonal Guidance Signaling	ADAM33,CHMP1A,EFNA2,MME,MMP1,MMP12,MMP13,NTN3,NTN4,PLCL1,PPP3R2,PRKAR1A,PRKCQ,RAC1,RAC2,ROCK1,RTN4R,SDC2,TUBA8	0.00316228	0.127626
Atherosclerosis Signaling	ALOX12,APOE,CCL2,MMP1,MMP13,PLA2G12A,PLA2G2E,PLAAT5	0.00346737	0.127626
Role of Osteoblasts, Osteoclasts and Chondrocytes in Rheumatoid Arthritis	CTNNB1,FOS,LEF1,MMP1,MMP13,PPP3R2,SFRP2,SFRP4,TCF7,TNFRSF1A,TRAF6	0.00398107	0.127626
Colorectal Cancer Metastasis Signaling	CTNNB1,FOS,LEF1,MMP1,MMP12,MMP13,PRKAR1A,RAC1,RAC2,RND3,TCF7,TNFRSF1A	0.00416869	0.127626
ILK Signaling	CTNNB1,FOS,ILK,LEF1,RAC1,RAC2,RICTOR,RND3,SNAI2,TNFRSF1A	0.00416869	0.127626
HOTAIR Regulatory Pathway	CTNNB1,H3-3A/H3-3B,LEF1,MMP1,MMP12,MMP13,ROCK1,SNAI2,TCF7	0.00416869	0.127626
IL-17A Signaling in Fibroblasts	CCL2,FOS,MMP1,TRAF6	0.00457088	0.129944
SPINK1 Pancreatic Cancer Pathway	CPD,CTRB2,CTSB,F2RL1,MMP12	0.00616595	0.15468
Germ Cell-Sertoli Cell Junction Signaling	CTNNB1,EPN3,ILK,MAP3K4,RAC1,RAC2,RND3,TNFRSF1A,TUBA8	0.00645654	0.15468
Autophagy	ATG4B,CTSB,CTSD,CTSL,VPS18	0.00660693	0.15468
Cardiac Hypertrophy Signaling	ADRA1A,MAP3K4,MEF2A,NKX2-5,PLCL1,PPP3R2,PRKAR1A,RAC1,RAC2,RND3,ROCK1	0.00758578	0.164991
Acute Phase Response Signaling	C1R,C1S,FOS,OSM,RBP5,SOCS3,SOD2,TNFRSF1A,TRAF6	0.00851138	0.164991
Cholecystokinin/Gastrin-mediated Signaling	FOS,MEF2A,PRKCQ,RAC1,RAC2,RND3,ROCK1	0.00870964	0.164991
MIF Regulation of Innate Immunity	FOS,MIF,PLA2G12A,PLA2G2E	0.00870964	0.164991
Eicosanoid Signaling	ALOX12,PLA2G12A,PLA2G2E,PLAAT5,PTGFR	0.00912011	0.164991
Sertoli Cell-Sertoli Cell Junction Signaling	CLDN22,CTNNB1,EPN3,ILK,MAP3K4,PRKAR1A,RAC1,TNFRSF1A,TUBA8	0.0104713	0.181199
Bladder Cancer Signaling	FGF12,FGF13,MMP1,MMP12,MMP13,THBS1	0.011749	0.1914
NRF2-mediated Oxidative Stress Response	DNAJC9,FOS,FTH1,GCLC,JUNB,NQO2,PRKCQ,SOD2,SOD3	0.0120226	0.1914
Neuropathic Pain Signaling In Dorsal Horn Neurons	FOS,GRM4,KCNN1,PLCL1,PRKAR1A,PRKCQ	0.0141254	0.213069
Glioma Invasiveness Signaling	HMMR,RAC1,RAC2,RND3,TIMP3	0.0144544	0.213069
Role of p14/p19ARF in Tumor Suppression	NPM2,RAC1,UBTF	0.018197	0.258657
Role of MAPK Signaling in the Pathogenesis of Influenza	CCL2,PLA2G12A,PLA2G2E,PLAAT5,RABGEF1	0.0199526	0.270871
Wnt/β-catenin Signaling	CTNNB1,ILK,LEF1,SFRP2,SFRP4,SOX11,SOX4,TCF7	0.0204174	0.270871
Regulation Of The Epithelial Mesenchymal Transition In Development Pathway	CTNNB1,LEF1,S100A4,SNAI2,TCF7	0.0239883	0.286483
Granulocyte Adhesion and Diapedesis	CCL2,CLDN22,MMP1,MMP12,MMP13,PF4,SDC2,TNFRSF1A	0.0251189	0.286483
Fc Epsilon RI Signaling	INPP5B,PLA2G12A,PLA2G2E,PRKCQ,RAC1,RAC2	0.0269153	0.286483
Factors Promoting Cardiogenesis in Vertebrates	CTNNB1,LEF1,NKX2-5,PLCL1,PRKCQ,ROCK1,TCF7	0.0275423	0.286483
Airway Pathology in Chronic Obstructive Pulmonary Disease	CCL2,FGF12,FGF13,IL22,MMP1,OSM	0.0281838	0.286483
p38 MAPK Signaling	H3-3A/H3-3B,MEF2A,PLA2G12A,PLA2G2E,TNFRSF1A,TRAF6	0.0281838	0.286483
MIF-mediated Glucocorticoid Regulation	MIF,PLA2G12A,PLA2G2E	0.0281838	0.286483
Phagosome Maturation	CTSB,CTSD,CTSL,PRDX2,TUBA8,VPS18,VPS28	0.0281838	0.286483
Semaphorin Signaling in Neurons	RAC1,RAC2,RND3,ROCK1	0.0295121	0.286483
Epithelial Adherens Junction Signaling	CTNNB1,EPN3,LEF1,RAC1,SNAI2,TCF7,TUBA8	0.0295121	0.286483
Acute Myeloid Leukemia Signaling	FLT3,IDH3G,LEF1,RUNX1,TCF7	0.0295121	0.286483
Production of Nitric Oxide and Reactive Oxygen Species in Macrophages	APOE,FOS,MAP3K4,PRKCQ,RAC1,RAC2,RND3,TNFRSF1A	0.030903	0.292842
Neuroinflammation Signaling Pathway	CCL2,CTNNB1,FOS,IFNA16,KCNJ6,PLA2G12A,PLA2G2E,PPP3R2,SOD2,TNFRSF1A,TRAF6	0.0331131	0.306489
Gαq Signaling	ADRA1A,PPP3R2,PRKCQ,RAC1,RAC2,RND3,ROCK1	0.0354813	0.31524
Phospholipases	PLA2G12A,PLA2G2E,PLAAT5,PLCL1	0.0363078	0.31524
Netrin Signaling	PPP3R2,PRKAR1A,RAC1,RAC2	0.0380189	0.31524
Chondroitin Sulfate Degradation (Metazoa)	HYAL2,SPAM1	0.0380189	0.31524
Glutaryl-CoA Degradation	HADHA,HSD17B8	0.0380189	0.31524
tRNA Charging	DARS2,LARS1,RARS1	0.0398107	0.320337
Dopamine-DARPP32 Feedback in cAMP Signaling	KCNJ15,KCNJ4,KCNJ6,PLCL1,PPP3R2,PRKAR1A,PRKCQ	0.040738	0.320337
Dermatan Sulfate Degradation (Metazoa)	HYAL2,SPAM1	0.042658	0.320337
D-myo-inositol (1,4,5)-trisphosphate Degradation	INPP5A,INPP5B	0.042658	0.320337
HMGB1 Signaling	CCL2,FOS,OSM,RAC1,RAC2,RND3,TNFRSF1A	0.042658	0.320337
Systemic Lupus Erythematosus In B Cell Signaling Pathway	CTNNB1,FOS,IFNA16,INPP5B,OSM,PPP3R2,PRKCQ,RAC1,RAC2,TRAF6	0.0436516	0.321728
IL-12 Signaling and Production in Macrophages	ALOX12,APOE,FOS,IFNA16,PRKCQ,TRAF6	0.0446684	0.323236
1D-myo-inositol Hexakisphosphate Biosynthesis II (Mammalian)	INPP5A,INPP5B	0.0467735	0.326594
D-myo-inositol (1,3,4)-trisphosphate Biosynthesis	INPP5A,INPP5B	0.0467735	0.326594
Role of IL-17F in Allergic Inflammatory Airway Diseases	CCL2,MMP13,TRAF6	0.047863	0.328439

## Sheet: Table S7 ( for Fig S18d)
Table S7. The fold change, p-value and adjusted p-value of DEGs shown in Fig S18d.
Tissue	# of DEGs
Ctrl vs. IL-1β(+)SFT	1198
Ctrl vs. IL-1β(-)SFT	261
*Cutoff values set at p-value<=0.05 AND fold-change >=1.5
Ctrl vs. IL-1β(+)SFT					Ctrl vs. IL-1β(-)SFT
Gene	log2FoldChange	p-value	Adjusted p-value		Gene	log2FoldChange	p-value	Adjusted p-value
PRKCZ	-1.66387	0.000203988	0.00325184		ID3	1.15279	4.13828e-06	0.000577174
ACOT7	0.677234	0.00186421	0.0195846		FAM46B	-1.31847	4.12787e-05	0.00404148
ERRFI1	-1.16111	0.0012587	0.014353		FABP3	-1.26034	1.09034e-13	1.23997e-10
PGD	0.896913	1.16472e-08	6.20843e-07		RAB3B	-0.702708	0.000538718	0.0292809
ANGPTL7	-2.81779	1.5471e-05	0.000371605		PODN	-0.621796	6.46303e-05	0.00580807
KAZN	-0.878814	3.65828e-08	1.76004e-06		DHCR24	-0.804315	5.30116e-05	0.00499187
TMEM51	1.21282	0.000951322	0.0115201		KANK4	2.49816	3.22351e-07	7.22067e-05
EPHA2	-0.590983	0.00308111	0.0287158		ROR1-AS1	-1.19864	0.000703158	0.035839
ESPNP	-4.40243	1.9907e-06	6.41712e-05		IFI44L	-1.45425	2.75454e-13	2.71488e-10
LOC100506730	-0.820748	0.00082071	0.0102006		IFI44	-0.589805	0.000324811	0.0202616
NBL1	-1.07231	3.80173e-06	0.000113223		GBP1	-0.631263	1.58585e-06	0.000269486
PLA2G2A	-4.30051	6.18473e-23	3.66984e-20		RNPC3	-0.899158	8.41043e-08	2.30259e-05
CAMK2N1	-0.913738	5.73788e-10	4.19756e-08		VAV3	-1.21515	1.29976e-09	6.86272e-07
ECE1	0.734268	9.91463e-05	0.00180914		FAM46C	-0.730284	0.000223897	0.0149521
ID3	-1.08209	2.41749e-06	7.64597e-05		GJA5	2.23727	3.14536e-08	9.49e-06
RUNX3	-1.02326	0.000195893	0.00316052		KCNN3	1.92887	4.35685e-05	0.00420991
STMN1	0.633732	0.00329182	0.0301878		RGS4	-0.812634	0.000508675	0.028112
EXTL1	-1.395	2.23007e-06	7.10296e-05		KIAA0040	0.790275	0.000495692	0.0277588
FAM46B	-1.46663	9.00279e-06	0.000235292		IVNS1ABP	0.626111	2.19183e-05	0.00233122
SESN2	-0.833431	6.48397e-08	2.94277e-06		ATP2B4	-0.597316	8.99602e-06	0.00110831
LAPTM5	2.20578	0.000558172	0.00746451		SERTAD4	0.809782	0.000386397	0.0229417
NKAIN1	-1.28633	0.00161365	0.0174914		TRAF5	-0.609357	8.51063e-06	0.00107796
FABP3	0.649206	0.00210895	0.0215207		AGT	-0.664354	0.000950507	0.0433713
TMEM39B	-0.586691	0.000402344	0.00572973		KIF26B	0.692918	3.30769e-06	0.000493949
SH3D21	-1.11882	0.00631635	0.0494837		IDI1	-0.653397	8.97612e-05	0.00722396
ZC3H12A	1.15911	3.8057e-07	1.45516e-05		CELF2	-0.889592	2.26913e-06	0.000360719
BMP8B	-1.81324	4.28347e-06	0.000124521		FAM133CP	1.5764	0.000141391	0.0101421
MFSD2A	0.911292	0.00629438	0.0494083		MYPN	-2.06942	8.99086e-05	0.00722396
COL9A2	-4.25475	2.20117e-22	1.21603e-19		ANKRD1	-1.59813	1.99579e-07	5.00098e-05
CTPS1	0.705072	0.00121034	0.0139959		BTAF1	-0.613752	0.000627211	0.0325358
RIMKLA	-2.13023	0.00091599	0.0111598		CRTAC1	1.34874	1.49489e-09	7.62085e-07
SLC2A1	-0.663023	9.32069e-05	0.00171443		SCD	-1.26415	7.45969e-09	2.90221e-06
BEST4	-2.25732	6.57357e-10	4.72265e-08		PNLIPRP3	-2.25328	0.000514795	0.0282927
ZSWIM5	-0.94931	0.000274295	0.00418124		FGFR2	-0.825895	8.56905e-05	0.00708883
PIK3R3	1.29713	3.43907e-05	0.000741728		OLFML1	-1.52596	3.46214e-09	1.6511e-06
BEND5	-1.48016	4.45448e-06	0.000129051		ANO5	-2.08497	0.000835177	0.0397074
RAB3B	0.908819	0.000279227	0.00424431		LTBP3	0.59469	1.95054e-06	0.000313443
PODN	-0.618797	2.45698e-07	9.81626e-06		SYT12	1.43568	1.94301e-08	6.38344e-06
LRP8	1.12247	4.84949e-07	1.80683e-05		SHANK2	-1.39409	3.13468e-05	0.00315906
DHCR24	1.03401	3.10972e-08	1.51431e-06		DHCR7	-0.645011	0.000179134	0.0122042
PPAP2B	0.637863	0.000697053	0.00893004		CHRDL2	-1.59788	1.91212e-07	4.87392e-05
PRKAA2	-1.15926	3.79867e-06	0.000113223		SYTL2	-0.606978	0.000778009	0.0383403
L1TD1	3.60607	0.00508301	0.0418601		NOX4	0.796128	1.78967e-05	0.00198424
KANK4	1.40884	0.00235914	0.0235781		ANGPTL5	-1.13453	0.000266044	0.0168807
ROR1-AS1	-1.01658	0.00298789	0.0280756		MMP10	-1.17557	0.000458944	0.026197
ADGRL4	1.23291	6.40342e-13	7.2246e-11		MMP3	1.28387	4.90756e-11	3.8186e-08
ADGRL2	0.652139	0.000136712	0.00235259		FXYD6	0.760452	4.26169e-05	0.00414506
COL24A1	0.846167	1.23658e-05	0.000307628		SCN2B	1.07004	0.000442785	0.0256711
LMO4	0.76959	1.09814e-07	4.68989e-06		MCAM	1.00528	8.24264e-05	0.00696338
GCLM	0.682513	2.63524e-05	0.000588831		UBASH3B	-1.28671	5.09248e-14	6.27393e-11
LOC729970	0.964104	0.00284703	0.0270856		ABCC9	-0.949999	6.58811e-05	0.00586739
S1PR1	-0.607907	0.00333946	0.0305548		TMTC1	-0.882031	8.92016e-08	2.39774e-05
COL11A1	-1.06081	1.51172e-06	4.99367e-05		SLC2A13	-0.712131	0.000688409	0.0353383
PRMT6	0.680077	0.00109669	0.012986		CNTN1	2.59558	1.59676e-10	1.18033e-07
VAV3	0.900524	8.50262e-05	0.0015895		PDZRN4	2.73941	3.30874e-07	7.30095e-05
CSF1	0.995621	1.10428e-11	1.05938e-09		NDUFA4L2	0.750411	1.90675e-05	0.00207275
KCNC4	1.20653	4.13646e-12	4.22324e-10		GLIPR1	-0.598407	8.68101e-07	0.000160425
DENND2D	0.598931	0.00025575	0.00393979		NAV3	-0.635437	3.93673e-06	0.000559621
SLC16A1	-0.674608	7.80131e-07	2.77128e-05		PPFIA2	-1.35437	7.6733e-07	0.000147327
TSPAN2	0.771714	7.97097e-05	0.00150593		NTN4	-1.019	8.8357e-10	5.02411e-07
IGSF3	-1.89276	7.19183e-16	1.30932e-13		IGF1	0.677067	0.00096455	0.0437556
FAM46C	-1.73188	8.20349e-12	8.07211e-10		KCCAT198	-2.66091	0.000448672	0.0259108
PHGDH	-1.22175	8.87569e-09	4.92032e-07		OAS1	-1.2753	1.53117e-05	0.0017685
ITGA10	-1.64199	3.22169e-16	6.61726e-14		OAS2	-0.940117	5.20403e-07	0.000103968
LOC653513	-0.68245	0.00183454	0.0193618		SACS	-0.668765	6.95802e-05	0.00612306
CTSS	1.61036	1.13286e-17	2.79223e-15		DIAPH3	-1.49919	3.62719e-05	0.00362327
CTSK	0.617925	3.31328e-06	0.000101109		GALNT16	-0.885721	0.000118471	0.00898193
MLLT11	0.729984	0.000286552	0.0043474		PAPLN	-0.743022	9.5649e-07	0.000172448
RFX5	1.07436	2.09027e-07	8.54293e-06		LTBP2	0.897275	2.07889e-05	0.00222713
S100A8	4.19302	0.0014036	0.0156595		IFI27	-1.54402	4.81818e-06	0.000659555
S100A2	-1.2474	1.91219e-07	7.87537e-06		SERPINA1	0.930749	1.7261e-05	0.00194799
S100A1	-2.97828	4.83747e-32	5.16674e-29		MEG3	-0.674293	5.87401e-05	0.00539387
SLC27A3	-0.885972	7.41812e-10	5.25866e-08		MEG9	-0.701742	0.000264811	0.0168749
KCNN3	1.58845	0.00118077	0.0137487		ADSSL1	0.681679	0.000919085	0.0424199
EFNA3	-1.23427	5.21471e-06	0.000146057		BMF	0.90871	0.000578837	0.0308231
EFNA1	-1.80182	4.39602e-10	3.33785e-08		CYP19A1	-1.27285	0.000263532	0.0168749
ARHGEF2	-0.611695	4.93182e-06	0.000140592		SEMA7A	-0.625558	0.000159693	0.0111363
CRABP2	-0.744053	0.000224244	0.00352908		LINGO1	1.24105	0.000329635	0.0203905
CADM3	1.44622	0.000519594	0.0070546		CEMIP	-0.757094	2.32284e-07	5.45094e-05
IGSF9	-3.53927	0.00323577	0.029759		ADAMTSL3	0.795622	0.0010251	0.0458734
SLAMF9	-3.32706	3.95714e-08	1.89246e-06		NMB	-0.732629	0.000380641	0.022747
RGS4	1.01779	0.000226404	0.00355959		ALPK3	0.624037	0.000986849	0.0446164
ANKRD36BP1	-0.697995	0.000115377	0.00204928		XYLT1	-0.644606	5.79537e-06	0.000786044
TNN	3.11825	0.00115914	0.0135756		ADGRG1	-1.55898	3.30663e-10	2.12545e-07
QSOX1	0.792322	1.25413e-05	0.00031151		PLEKHG4	-0.588626	0.000119347	0.00900217
FLJ23867	0.634705	0.00104007	0.0123981		CLEC3A	-1.80474	0.000592355	0.0312764
GLUL	0.717982	3.28427e-06	0.000100415		COTL1	-0.679574	2.41043e-06	0.000375113
NPL	1.05742	0.000398348	0.00567788		JPH3	1.08069	2.03416e-07	5.01216e-05
LAMC2	0.779698	2.98879e-07	1.17545e-05		ASPA	-1.18944	1.92882e-06	0.000313359
COLGALT2	-1.84307	7.68789e-14	9.85342e-12		PITPNM3	-0.850938	0.000134551	0.00979901
C1orf21	-0.616517	1.96499e-05	0.000457573		NTN1	-0.758159	2.39526e-05	0.00251145
FAM129A	-1.07712	9.04696e-15	1.44941e-12		GAS7	0.65511	1.40056e-08	5.05021e-06
PLA2G4A	-0.957312	3.55467e-08	1.71534e-06		CCDC144B	-1.37217	1.65014e-06	0.000277224
ASPM	1.40046	3.94474e-05	0.000830469		NOS2	1.24279	1.6735e-08	5.75374e-06
KIF14	1.27902	0.00273234	0.0262754		NR1D1	0.826277	1.69039e-06	0.000277675
NAV1	-0.733047	1.62266e-12	1.76847e-10		KRT14	-1.36263	7.239e-05	0.00625856
ELF3	1.43093	0.000172949	0.00284479		KRT16	1.31811	5.33804e-05	0.00499478
PPFIA4	-1.08069	1.04328e-06	3.61461e-05		JUP	0.775133	0.000575372	0.0308199
ADORA1	0.887922	0.0031569	0.0292689		ITGB3	-0.808557	3.74895e-07	8.15065e-05
CHI3L1	1.10328	4.81474e-17	1.07135e-14		BRIP1	-1.10581	0.000176774	0.0120992
FMOD	-0.849509	3.14262e-06	9.6452e-05		SLC16A6	-1.26138	3.90741e-06	0.000559621
LRRN2	-1.69178	1.04767e-05	0.000267699		CYGB	-0.622757	0.000569082	0.0307055
IL10	1.54443	0.00351947	0.0318923		COLEC12	-0.680028	2.21682e-05	0.00234096
IL24	2.30054	0.00498448	0.0414361		EMILIN2	-1.30883	2.11131e-07	5.11699e-05
FCMR	1.40334	2.269e-07	9.17972e-06		LAMA3	-0.725076	0.000479791	0.0271771
LAMB3	1.83731	4.72856e-17	1.06699e-14		LOC101927229	1.56876	6.52926e-08	1.82129e-05
G0S2	1.43386	0.0017989	0.0191242		ATP8B1	-0.903913	5.72754e-09	2.51999e-06
HSD11B1	2.06648	4.60313e-39	1.05352e-35		CCBE1	-0.736498	7.77756e-05	0.00664644
IRF6	-0.915653	0.00601771	0.0475628		SERPINB5	2.00239	2.88743e-10	2.03275e-07
KCNH1	0.912325	0.00145785	0.0161078		CFD	-1.17771	9.52174e-05	0.00756825
TMEM206	0.806613	0.00407067	0.0354629		LDLR	-1.34014	3.46555e-20	1.70782e-16
ATF3	-0.603393	0.000540551	0.00727746		BST2	-2.04151	0.000523336	0.0286556
CENPF	1.04467	2.01008e-05	0.000466041		CRLF1	1.10056	1.69168e-07	4.38769e-05
TGFB2	-0.643069	5.94106e-07	2.17807e-05		TMEM59L	1.07714	0.000139969	0.0101219
LOC101929771	0.934821	0.00372556	0.0333076		COMP	1.06941	3.13765e-07	7.13648e-05
CNIH3	1.0419	0.000382273	0.0054731		CILP2	1.14827	5.96589e-09	2.51999e-06
ITPKB	-0.610254	8.94261e-05	0.00165438		APLP1	0.88627	0.00090171	0.041921
RHOU	-0.646994	0.00255059	0.0249143		APOE	-1.06759	8.83002e-06	0.0011063
CCSAP	-0.680341	0.000156611	0.00261088		DBP	0.943187	1.92455e-05	0.00207682
URB2	0.641478	0.00436864	0.0374879		KLK4	1.24463	6.44813e-05	0.00580807
PGBD5	1.06342	0.0010249	0.0122629		RSAD2	-1.64018	1.34544e-05	0.00159108
AGT	-0.948755	2.18281e-06	6.99415e-05		ADRA2B	-3.68278	4.34172e-07	9.04056e-05
TRIM67	1.2496	0.00319718	0.0295091		C2orf40	1.19928	5.51033e-09	2.51999e-06
FMN2	0.729782	0.00614239	0.0483336		MALL	-0.932778	0.000264806	0.0168749
PFKP	-0.585107	0.00150489	0.0165363		BCL2L11	1.08946	2.84652e-07	6.57545e-05
AKR1C3	0.74748	0.000425652	0.00600297		IL36B	-2.70867	5.50741e-33	8.14216e-29
ASB13	0.729289	9.29902e-06	0.000242243		IL36RN	-2.86987	1.1496e-18	3.39913e-15
ANKRD16	-0.586057	0.00157909	0.0171939		IL1RN	-2.20248	0.000818937	0.039437
IL15RA	0.953067	0.00462429	0.0392196		TTN	-0.683138	0.000404866	0.0238468
LOC399715	-1.44148	9.84338e-07	3.42084e-05		NBEAL1	-0.875252	0.000145334	0.0102805
SFMBT2	-2.22827	2.06372e-11	1.88931e-09		2022-03-04	-2.36013	0.000209171	0.0140563
PROSER2	-1.43112	1.75819e-10	1.44451e-08		FAM132B	-1.55181	5.40183e-08	1.53578e-05
CAMK1D	-0.794134	3.66441e-14	5.19535e-12		CPXM1	-0.634166	0.000240655	0.0157427
NEBL	-1.74336	1.63943e-16	3.41109e-14		ADAM33	-1.21977	7.56234e-16	1.11064e-12
NEBL-AS1	-4.60522	0.00157977	0.0171939		ABHD12	-0.666297	9.6371e-06	0.00117748
MKX	-0.850442	7.92804e-08	3.47987e-06		ID1	0.783256	0.000347675	0.0211524
KIAA1462	0.630474	6.40637e-09	3.65254e-07		KIAA1755	0.780788	1.08386e-05	0.00131342
MAP3K8	0.712547	1.40838e-05	0.000342392		MAFB	-1.09873	1.35404e-06	0.000235508
NRP1	0.879158	9.74484e-06	0.00025181		TSHZ2	-0.63769	8.50899e-05	0.00708883
FZD8	-1.0692	1.01766e-12	1.12441e-10		BCAS1	-2.55337	0.000339048	0.0207987
CXCL12	1.47833	2.05119e-13	2.50856e-11		CYP24A1	4.50303	0.000506376	0.028112
RASSF4	-0.59756	0.00550703	0.0444475		PMEPA1	1.02164	4.51808e-12	4.17471e-09
C10orf10	-0.808991	0.00012058	0.00212137		SIK1	0.698304	4.7851e-05	0.00456406
DKK1	2.12692	8.72026e-05	0.00162262		MX1	-1.06948	7.45428e-09	2.90221e-06
SLC16A9	-1.0364	1.78676e-06	5.80641e-05		MMP11	0.659634	9.68854e-05	0.00765965
CDK1	1.37603	0.00113435	0.0133432		MIAT	0.99646	4.52399e-07	9.28926e-05
ZNF365	0.816883	0.000485827	0.00668107		TIMP3	0.605797	1.83428e-08	6.1632e-06
TET1	-1.53972	3.81623e-12	3.9445e-10		NPTXR	-0.67691	8.79256e-05	0.00718172
SRGN	1.25033	1.47178e-18	4.28717e-16		MIRLET7BHG	0.62134	0.000896533	0.041921
C10orf54	0.687929	0.00233111	0.0233337		LRRN1	1.21694	8.63088e-05	0.00708883
CHST3	-0.82222	1.66492e-12	1.79018e-10		OXTR	-1.4774	3.12389e-09	1.53945e-06
DDIT4	-0.703261	0.000198493	0.00318963		PPARG	-0.72087	0.000705435	0.035839
C10orf11	0.775077	0.00546889	0.044251		SLC4A7	-0.601347	0.000126766	0.00937057
KCNMA1	-0.673103	0.000104646	0.001888		CDCP1	-0.986098	6.39346e-09	2.62558e-06
ZMIZ1-AS1	1.00688	0.000833039	0.0103178		CRYBG3	-0.794461	0.00102706	0.0458734
FAM213A	0.899907	0.000119226	0.00210598		ABI3BP	-0.774496	6.82885e-06	0.000909529
ADIRF	-0.771184	0.00203586	0.0209778		LSAMP	-1.12864	2.14896e-08	6.90656e-06
PAPSS2	-1.07816	2.7269e-20	1.09219e-17		ACKR4	-1.16729	8.53092e-06	0.00107796
CH25H	1.93907	5.53717e-22	2.86164e-19		EPHB1	-1.52289	3.69777e-05	0.00366898
ANKRD1	1.57571	6.1893e-10	4.46661e-08		TM4SF1	-0.610678	0.000142385	0.0101421
PPP1R3C	-0.861786	3.02643e-10	2.37679e-08		IGSF10	-0.871129	0.000124729	0.00929704
CEP55	1.87011	3.8045e-05	0.00080731		MME	-0.706398	8.60231e-09	3.26094e-06
PLCE1	-1.12456	5.20788e-14	6.78337e-12		LOC101928882	-1.72557	3.10984e-05	0.00315906
SORBS1	-0.89793	3.76009e-08	1.80361e-06		HES1	0.998697	4.054e-07	8.68613e-05
ENTPD1	0.603475	0.000862723	0.0106264		ATP13A3	-0.640999	0.000140354	0.0101219
TLL2	-2.36314	6.26602e-07	2.28154e-05		SEL1L3	0.797981	1.10969e-05	0.00132303
AVPI1	-0.695494	0.000153583	0.0025738		RASL11B	1.32516	0.000712603	0.0359561
CRTAC1	1.65625	5.2339e-17	1.14866e-14		FGF5	-0.918347	8.52347e-06	0.00107796
LOXL4	0.675997	0.000830992	0.0103044		SPARCL1	-0.991962	0.000110145	0.00846384
ENTPD7	0.639821	8.28229e-07	2.92915e-05		SPP1	1.55922	8.26366e-16	1.11064e-12
C10orf2	0.63336	0.00509693	0.0419142		DKK2	1.33219	8.60777e-05	0.00708883
SH3PXD2A	-0.680379	8.30973e-10	5.83904e-08		PDE5A	-0.594797	0.00112585	0.0492442
GSTO1	0.647845	1.10068e-07	4.68989e-06		SFRP2	1.71504	1.17336e-16	2.03013e-13
ADD3-AS1	-2.7568	0.000495744	0.00679411		MSMO1	-0.74882	1.09738e-06	0.000195466
MXI1	-0.811366	4.04163e-06	0.000119028		CPE	0.726519	2.95217e-05	0.00303089
ACSL5	0.723855	0.00136694	0.0153252		DDX60	-0.63969	0.000228456	0.0151457
ATRNL1	-1.73282	0.00014805	0.0024979		SORBS2	-0.603262	1.64712e-05	0.00187316
PNLIPRP3	2.23143	8.82561e-06	0.000231795		RICTOR	-0.612991	0.00108876	0.0480485
HSPA12A	0.630755	0.000963971	0.011615		SEPP1	-0.891451	8.47202e-05	0.00708883
FGFR2	-1.84683	3.1712e-19	1.05845e-16		HMGCS1	-0.765365	1.49488e-08	5.26199e-06
MKI67	1.44152	2.40331e-08	1.18109e-06		IL31RA	-1.88948	2.92672e-08	9.01428e-06
TALDO1	0.653332	1.65581e-06	5.42488e-05		GCNT4	-1.17436	0.000327577	0.0203483
MUC5B	-2.12835	0.00271104	0.0261142		THBS4	1.05322	3.79068e-06	0.000549425
LSP1	-1.84278	1.38838e-05	0.000338802		RASGRF2	0.93995	0.000478552	0.0271771
TNNT3	-3.1612	1.09958e-05	0.0002783		STARD4	-1.08734	4.13718e-08	1.22328e-05
TH	-3.66235	0.000168461	0.00277667		STARD4-AS1	-0.664913	0.000172029	0.0118292
DCHS1	-0.854727	2.6936e-06	8.36322e-05		MEGF10	0.693364	8.55398e-07	0.000160078
NRIP3	0.873438	2.15688e-08	1.07649e-06		FBN2	-0.701673	8.99551e-06	0.00110831
GALNT18	-0.783218	0.00164199	0.0177571		VTRNA1-2	2.63334	0.000772228	0.0381827
SOX6	-1.62268	1.97302e-26	1.66367e-23		GPX3	1.05005	2.16292e-13	2.28404e-10
SAA1	2.56764	0.000190256	0.00308824		FAT2	-1.17861	4.08729e-06	0.000575491
FIBIN	-0.745057	4.59495e-07	1.72807e-05		PANK3	-0.646492	2.935e-06	0.000442766
LMO2	1.41235	0.00361697	0.0325365		FOXQ1	-0.984923	0.000202591	0.0136763
EHF	1.83295	0.000977572	0.011758		FOXF2	-0.794574	0.000489321	0.0275062
PAMR1	-0.749808	0.00523674	0.0427831		SLC22A23	-0.649208	6.14897e-07	0.000121208
PRR5L	-0.723805	1.9393e-05	0.000452909		CASC15	1.42766	8.25877e-06	0.00107103
C11orf96	0.86033	5.18886e-07	1.92879e-05		ZSCAN31	1.10698	0.000457402	0.026197
CD82	1.2457	1.78096e-17	4.19599e-15		C2	-0.585855	0.000880202	0.0413108
CHRM4	-2.24893	1.88561e-05	0.000442303		HLA-DRA	-0.948705	0.000822162	0.0394638
PTPRJ	0.619126	8.82506e-05	0.00163641		TREM1	0.811408	0.000813572	0.0393067
RTN4RL2	0.930068	0.00154911	0.0169524		FOXP4	0.632519	8.88159e-07	0.000162105
LPXN	1.14962	1.64096e-09	1.10461e-07		CD109	-0.600188	0.000109036	0.00843976
FAM111B	2.13331	0.000506745	0.00691529		GRIK2	-1.07796	5.1378e-05	0.00486905
DTX4	0.87271	0.00557806	0.0449754		PRDM1	0.756199	0.000584713	0.0309835
TMEM132A	1.14594	7.24384e-10	5.15794e-08		COL10A1	1.25773	2.82902e-08	8.89877e-06
CYB561A3	0.893018	3.64932e-09	2.21461e-07		UTRN	-0.596445	0.000117055	0.0089203
TMEM138	0.800999	2.87518e-05	0.00063448		FNDC1	0.64834	9.27162e-09	3.42679e-06
FADS1	1.33165	1.0014e-21	5.01355e-19		SLC22A3	1.1544	1.67051e-06	0.000277493
FADS2	0.998811	9.33489e-07	3.26538e-05		ABCB5	-1.97388	6.92524e-10	4.09531e-07
FTH1	1.14787	3.33605e-16	6.76543e-14		CREB5	-0.81785	1.63382e-05	0.00187243
SLC3A2	-0.715129	1.57562e-08	8.1167e-07		PDE1C	-1.166	3.06781e-10	2.06157e-07
SNX32	-1.15299	0.000771714	0.00971221		IGFBP3	0.817278	7.52665e-07	0.000146413
RIN1	-0.685589	7.13272e-05	0.00137018		ABCA13	-1.75436	1.17625e-11	9.66091e-09
SPTBN2	-1.11939	0.000368834	0.00532831		CD36	-1.92938	3.14896e-19	1.16385e-15
SYT12	0.688743	0.00266111	0.0257294		HGF	-1.1254	1.58041e-06	0.000269486
CCND1	0.744235	3.77306e-11	3.377e-09		CACNA2D1	-0.761829	8.23154e-07	0.000156019
DHCR7	0.817451	0.00128841	0.0146188		ABCB4	0.844854	8.14113e-05	0.00691715
CHRDL2	-1.65844	2.67178e-07	1.06215e-05		CYP51A1	-0.593794	1.13948e-06	0.000200549
DGAT2	1.24986	0.000575673	0.00767051		CDK6	-0.651501	3.14111e-05	0.00315906
FAT3	-1.74312	2.55701e-20	1.0504e-17		TFPI2	-1.49913	2.47012e-18	6.08638e-15
SESN3	-1.01157	1.04726e-14	1.62894e-12		NPTX2	1.30128	0.000533189	0.0290873
MMP8	2.53093	3.16128e-05	0.000689099		NRCAM	-1.11326	0.000127469	0.0093756
WTAPP1	1.69193	4.47934e-10	3.38507e-08		DNAJB9	0.671282	0.000595463	0.0313286
MMP1	2.40554	1.45747e-10	1.21615e-08		CAV1	-0.618434	0.000728506	0.0366335
MMP3	2.45651	4.70824e-12	4.7741e-10		MET	-0.835981	2.20945e-07	5.26846e-05
MMP12	1.95409	0.00318654	0.0294585		CPED1	-0.85062	0.00079297	0.0388188
CASP1	0.738884	0.000459227	0.00638652		MEST	-1.09679	5.32583e-08	1.53578e-05
C11orf87	-1.6691	0.000167217	0.00276183		INSIG1	-1.08214	8.21499e-22	6.07252e-18
FDX1	0.620076	0.00600705	0.0475019		GFRA2	-2.11262	1.3651e-07	3.60385e-05
CADM1	-0.766366	3.5459e-14	5.07222e-12		ADAMDEC1	-0.977131	8.89069e-05	0.00722198
FXYD6	-0.875342	0.00431928	0.0372238		MYBL1	-1.07922	2.72913e-06	0.000420285
PKNOX2	0.706225	0.000141923	0.00241631		STMN2	-1.42724	7.49281e-12	6.5161e-09
CDON	-1.03354	1.27824e-18	3.93645e-16		MMP16	-0.767122	0.000487495	0.0275062
ETS1	-0.707091	1.73796e-09	1.15057e-07		OSR2	0.869015	0.000440281	0.0256711
NTM	0.652896	0.00255282	0.0249143		ENPP2	-1.18021	9.73811e-18	2.05669e-14
MIR4697HG	-0.772182	5.48453e-05	0.00109835		SNTB1	-0.773888	3.50422e-06	0.000512935
IGSF9B	-0.784685	0.00211323	0.0215469		HAS2	-0.645438	7.07815e-05	0.00615549
WNT5B	0.61674	0.00177508	0.0189086		KCNQ3	-1.04805	0.000170954	0.0118102
FOXM1	0.910329	0.00204203	0.0210253		GLIS3	-0.70551	7.7147e-05	0.00663105
KCNA6	-2.40186	2.18681e-05	0.000503374		PDCD1LG2	-0.702135	0.000606155	0.0316434
ENO2	-0.826106	7.57159e-06	0.000202512		TTC39B	-0.619529	0.00015796	0.0110677
CLSTN3	-0.749243	9.47913e-10	6.63166e-08		PLIN2	-0.847929	1.51176e-05	0.00175984
CD163L1	1.39431	0.00014695	0.00248347		TJP2	-1.00634	1.00988e-09	5.52967e-07
CD163	2.97588	9.45539e-07	3.30032e-05		PRUNE2	-0.965361	5.91128e-09	2.51999e-06
SLC2A3	-0.987268	9.54658e-09	5.25587e-07		VPS13A	-0.821891	0.000320598	0.0200835
A2M	-2.93375	1.25862e-34	2.01643e-31		RASEF	-0.836441	6.44733e-06	0.000866521
CLEC2B	-0.792496	1.49767e-06	4.95746e-05		SHC3	-1.48008	3.88257e-10	2.39166e-07
GPRC5A	-1.80991	2.05426e-14	3.07582e-12		SEMA4D	0.979874	0.000185592	0.0125862
KIAA1467	-0.634553	5.09246e-05	0.00103013		LOC100129316	-1.71395	0.000765713	0.0379876
MGP	-2.10118	4.44922e-08	2.11334e-06		COL15A1	0.863686	2.91755e-06	0.000442766
MGST1	1.08504	5.20274e-15	8.59311e-13		HDHD3	0.651814	0.000835007	0.0397074
SOX5	-0.680611	0.000101031	0.00183516		OLFML2A	-0.701215	4.54461e-06	0.000627921
PPFIBP1	-0.870523	2.05062e-17	4.76129e-15		SCAI	-0.869387	6.48222e-05	0.00580807
SLC2A13	-0.654637	3.53897e-06	0.000107586		LCN2	2.61271	3.48954e-06	0.000512935
PRICKLE1	-1.15879	9.18384e-21	3.9766e-18		NLGN4X	-0.870146	0.000233538	0.0154135
SLC38A1	-0.698528	5.67756e-08	2.6138e-06		STS	-0.637569	2.3552e-06	0.000370418
SLC38A4	-1.49467	1.69848e-09	1.13855e-07		NDP	1.31415	9.9472e-05	0.00778092
AMIGO2	0.972723	2.33853e-05	0.000531427		GDPD2	1.61595	5.93803e-05	0.00541901
COL2A1	-6.74994	9.24784e-19	2.90509e-16		XIST	-1.41553	1.23587e-16	2.03013e-13
CCDC184	-1.50762	1.28977e-05	0.000319373		IL13RA2	-1.09565	1.79849e-05	0.00198424
SLC11A2	0.820918	8.33086e-09	4.66163e-07		ARHGEF6	-0.673416	5.19897e-07	0.000103968
GALNT6	0.777026	0.000315581	0.00470206
NR4A1	-1.42964	3.60808e-13	4.31381e-11
KRT75	-2.34615	2.61536e-06	8.16778e-05
KRT5	-3.153	0.000102634	0.00185797
CSAD	-0.687924	2.19783e-06	7.02822e-05
NDUFA4L2	-0.838287	3.34508e-05	0.000724209
STAC3	-1.46429	2.08555e-08	1.04414e-06
DDIT3	-0.860331	8.87478e-07	3.11804e-05
METTL21B	-0.834247	4.75156e-07	1.77447e-05
RPSAP52	0.855148	0.000306057	0.00457828
HMGA2	0.790954	7.11172e-07	2.54324e-05
IRAK3	0.971704	1.90275e-11	1.75195e-09
CPM	0.876263	2.04068e-10	1.6429e-08
PTPRB	1.60153	0.000206769	0.00329288
TMTC2	-0.647144	0.000524649	0.00709316
KITLG	0.665546	0.00204864	0.0210798
ATP2B1	0.757306	5.33954e-06	0.000149033
EPYC	-3.93862	4.77374e-14	6.37334e-12
SOCS2	-1.02834	5.26101e-05	0.00105972
NTN4	-0.64704	0.00501475	0.0415434
GNPTAB	0.932307	4.39756e-15	7.41613e-13
DRAM1	0.993353	2.12309e-12	2.26761e-10
NT5DC3	-0.665916	0.000119976	0.00211456
GLT8D2	-0.621825	0.000653603	0.00847198
TXNRD1	1.13415	1.21721e-10	1.03179e-08
WSCD2	-3.32866	8.97033e-15	1.44941e-12
FICD	0.714692	0.0035125	0.0318471
TRPV4	-1.14609	2.87754e-09	1.80082e-07
FAM216A	-0.773825	0.00083336	0.0103178
CIT	0.971648	0.000958731	0.0115661
CABP1	-1.29955	0.000726343	0.00922818
KDM2B	-0.615322	4.82034e-05	0.000985033
HCAR1	-2.78742	2.14876e-09	1.38812e-07
SCARB1	0.762803	1.65283e-08	8.46005e-07
TMEM132B	0.721715	0.000557038	0.00745556
FLJ37505	3.94367	4.30301e-09	2.58197e-07
MMP17	-0.936423	8.16571e-06	0.000216236
GJA3	-1.5465	1.55981e-06	5.13421e-05
TNFRSF19	-0.592766	7.4365e-06	0.000199231
SPATA13	0.70883	5.36484e-08	2.49131e-06
HSPH1	0.716282	0.00189919	0.0198869
FRY	-0.653733	6.04753e-06	0.00016676
N4BP2L2-IT2	-0.900219	0.00257828	0.0251256
SMAD9	-1.26715	4.67136e-14	6.34236e-12
RGCC	-1.24883	2.24166e-13	2.72073e-11
TNFSF11	-1.85778	7.88879e-08	3.47215e-06
LINC01050	1.14492	0.0022979	0.0230813
LACC1	1.06881	1.37823e-09	9.51752e-08
RCBTB1	0.663341	7.75981e-05	0.00147298
DLEU2	-0.685212	0.00500659	0.0415384
FAM124A	1.39913	8.19882e-09	4.60889e-07
MRPS31P5	-0.598931	0.00279375	0.0267057
CKAP2	0.627787	0.000299926	0.00450339
LECT1	-7.4751	3.24461e-36	5.77577e-33
EDNRB	1.70967	0.000493511	0.0067751
SLITRK6	-2.39365	0.00281161	0.026828
ABCC4	0.76006	1.09431e-07	4.68989e-06
TMTC4	1.01589	0.000114886	0.00204698
RAB20	-1.32877	2.15916e-07	8.802e-06
MCF2L	-0.833889	0.000299218	0.00449697
ANG	-0.69812	0.00353509	0.0320141
PPP1R3E	-0.684407	5.17392e-06	0.000145679
DTD2	0.733208	2.54472e-05	0.000572597
EGLN3	-2.92341	6.54266e-09	3.71702e-07
ABHD12B	-1.5555	0.000117774	0.00208493
TRIM9	-1.05424	4.15246e-14	5.73505e-12
GNG2	-0.658853	4.40929e-05	0.000913859
GCH1	0.808187	3.45075e-05	0.000741728
DACT1	1.39298	1.30224e-18	3.93645e-16
TMEM30B	-0.657352	3.45377e-05	0.000741728
PLEKHH1	-0.98631	0.00608539	0.0479794
ARG2	-0.90753	8.8016e-05	0.00163396
SMOC1	-1.3532	0.000591195	0.00782772
SLC8A3	-1.53106	1.8846e-05	0.000442303
ELMSAN1	-0.8866	1.52677e-11	1.42211e-09
LTBP2	1.13236	3.67963e-15	6.27141e-13
PGF	-0.786123	0.00088535	0.0108608
FOS	-1.476	4.52299e-13	5.1951e-11
TGFB3	-0.9663	1.38938e-05	0.000338802
DIO2	-1.05442	0.00111561	0.0131614
EML5	1.03616	0.000749164	0.00947306
TTC8	0.613914	6.7958e-06	0.000184848
PPP4R4	1.16635	1.46136e-05	0.000354198
SERPINA9	2.19445	3.50787e-08	1.70006e-06
SERPINA5	-0.950484	0.000632986	0.00826493
SERPINA3	-3.39927	1.46558e-18	4.28717e-16
LINC00341	-0.927546	4.57884e-06	0.000132415
SYNE3	-0.707704	0.00136317	0.0153043
BEGAIN	-2.61041	2.98445e-15	5.14127e-13
MEG3	-1.09273	1.03426e-08	5.59796e-07
MEG8	-0.882899	0.00583302	0.0465027
MEG9	-1.24835	7.54861e-11	6.5371e-09
CKB	-1.42967	2.4698e-11	2.24822e-09
KIF26A	-2.2428	0.00301695	0.0282824
AHNAK2	-0.709773	1.18751e-11	1.12574e-09
GOLGA8N	-0.820569	9.58036e-05	0.00175496
SCG5	0.819775	0.000267851	0.00409842
GREM1	0.602843	0.000941102	0.0114369
AVEN	0.69712	7.20222e-05	0.00138188
GOLGA8A	-0.743015	0.00013802	0.00236747
C15orf52	1.10467	3.3917e-14	4.89535e-12
NUSAP1	0.841216	0.00354366	0.032057
SPTBN5	-0.89949	0.00221349	0.0224303
STARD9	-0.750213	2.08398e-08	1.04414e-06
TMEM62	0.854364	2.30589e-05	0.00052625
SERINC4	-0.717778	0.0018009	0.0191328
WDR76	0.591434	0.00598727	0.0474158
C15orf48	1.99582	1.67203e-34	2.43523e-31
SQRDL	0.797917	7.11203e-12	7.07713e-10
SHC4	-2.03354	3.70174e-21	1.69444e-18
MYO5C	-1.39225	2.21192e-06	7.05921e-05
AQP9	2.37159	5.46173e-05	0.00109596
MYO1E	-0.654343	5.79389e-09	3.33899e-07
GCNT3	1.41219	0.00146337	0.0161576
RORA	-0.735067	2.65681e-06	8.265e-05
KIAA0101	1.26262	0.00103174	0.012317
CILP	-0.704933	3.78629e-05	0.000804511
GRAMD2	-2.45806	0.00103092	0.012317
CELF6	-0.862427	1.60292e-06	5.26237e-05
ISLR	-1.22737	8.28182e-18	2.10608e-15
CSPG4	-0.999019	1.40442e-25	1.07144e-22
CIB2	-0.691476	0.00285116	0.0270927
CHRNA3	2.40797	0.000219363	0.00347274
CTSH	-0.718339	1.36391e-06	4.56184e-05
ARNT2	0.767487	4.26544e-06	0.000124248
IL16	-0.912767	1.69841e-07	7.1045e-06
BNC1	0.585878	0.000219708	0.00347476
ADAMTSL3	-1.02608	0.000364221	0.00527593
SCAND2P	-0.766405	6.10108e-05	0.0012008
NMB	1.39553	6.14348e-10	4.45361e-08
ISG20	-0.950355	1.00957e-08	5.48281e-07
ACAN	-2.42923	1.96239e-10	1.58785e-08
MFGE8	-0.610586	1.60755e-09	1.09021e-07
ZNF774	1.12076	0.00357667	0.0322282
SLCO3A1	0.587167	0.000113562	0.00202829
CHSY1	-0.973235	4.93511e-20	1.88251e-17
SOX8	-2.27265	1.31194e-05	0.000322865
C1QTNF8	-4.46114	1.29814e-05	0.000320455
CACNA1H	-3.33394	0.00486521	0.0407878
TMEM204	-0.681485	0.00355891	0.0321362
PKD1	-1.05616	5.92776e-12	5.97287e-10
ABCA17P	-1.71943	0.0055912	0.045036
CCDC64B	-1.20864	0.00495176	0.0412973
PKD1P6	-0.821675	1.20594e-10	1.02768e-08
NDE1	-0.595921	2.35784e-05	0.000535056
XYLT1	-1.38477	3.53605e-20	1.38173e-17
CDR2	0.587658	4.98877e-06	0.00014121
QPRT	1.45763	1.73388e-09	1.15057e-07
PRRT2	-0.736607	0.000716119	0.00911999
PRSS53	-1.30434	7.18375e-08	3.20587e-06
ITGAX	1.96209	0.0032171	0.0296214
ORC6	1.27952	0.00258774	0.025172
GPT2	-1.22112	2.2217e-09	1.42947e-07
NETO2	-1.29019	5.67467e-10	4.17036e-08
CES1	2.62715	0.000323214	0.00479021
MT2A	0.937238	2.49212e-06	7.85951e-05
MT1F	1.04013	3.80213e-06	0.000113223
MT1H	1.05946	4.83294e-06	0.000138761
NLRC5	0.858323	3.06683e-07	1.19257e-05
RRAD	1.41879	2.70808e-09	1.70141e-07
HSF4	-0.885442	4.47009e-07	1.68507e-05
NOL3	-0.873309	2.85623e-05	0.000631167
PLEKHG4	-1.23067	1.39945e-20	5.90014e-18
HSD11B2	-1.48242	0.000746484	0.00944662
HAS3	1.17411	0.000153452	0.0025738
NQO1	1.0352	5.2027e-06	0.000146057
WWP2	-2.04358	3.07589e-23	1.97115e-20
CLEC18A	-3.23459	8.81703e-25	6.4208e-22
CLEC18C	-4.64581	0.000139514	0.00238289
CALB2	1.92689	8.50254e-07	2.99383e-05
CLEC18B	-3.23452	1.83075e-24	1.27523e-21
ADAMTS18	-3.52609	5.06794e-20	1.88822e-17
CLEC3A	-2.95202	0.00426617	0.0368654
CDH13	1.09198	1.25183e-10	1.05556e-08
WFDC1	-1.90912	0.00133795	0.0150947
ATP2C2	-1.35604	0.00263069	0.0254814
CRISPLD2	-0.925776	4.05589e-07	1.54346e-05
SLC7A5	-1.17788	4.33132e-16	8.46245e-14
CPNE7	1.16624	0.000251011	0.00387796
SLC43A2	0.951543	6.42616e-05	0.00125553
RTN4RL1	-0.745889	0.00504952	0.0417002
RAP1GAP2	-0.632074	0.000680733	0.00875283
SPNS2	-1.34101	0.00248998	0.024451
PITPNM3	-0.645903	0.00558123	0.0449784
DLG4	-0.620164	3.85513e-05	0.000814816
TNK1	-1.11186	0.00117055	0.0136786
FGF11	-1.03685	0.00504217	0.0416766
CD68	0.875182	4.38625e-13	5.10153e-11
KDM6B	-0.690551	2.27281e-05	0.000520181
PER1	-1.16684	4.36072e-09	2.60683e-07
TRIM16	0.747513	9.31989e-06	0.000242393
ADORA2B	-1.1058	0.000212172	0.00336555
TRPV2	0.7991	6.25392e-06	0.000171272
PLD6	-0.644528	0.00587552	0.0467387
TRIM16L	0.655251	0.000440315	0.00616095
SLC47A1	0.85874	0.00617777	0.0485405
DHRS13	-1.3587	9.42225e-08	4.07984e-06
RAB11FIP4	-2.4855	1.83589e-06	5.94197e-05
CCL2	1.98407	5.69671e-20	2.07425e-17
CCL7	3.1426	1.61276e-09	1.09021e-07
CCL8	4.30169	3.82484e-09	2.31237e-07
GAS2L2	-2.97308	0.0024278	0.0240098
CCL5	4.18847	5.15382e-14	6.78337e-12
PIGW	0.847323	0.00206012	0.0211463
CACNB1	-0.662719	1.22118e-06	4.15384e-05
STAC2	-1.74595	4.29035e-06	0.000124521
PPP1R1B	-3.03015	8.68854e-05	0.00161859
RAPGEFL1	-0.900403	0.000109272	0.00196482
TOP2A	1.04538	5.65455e-06	0.000156733
KRT14	-2.01804	6.39686e-08	2.91148e-06
TUBG1	0.697145	1.90098e-05	0.000444608
AOC2	-1.15604	0.00241698	0.0239532
MEOX1	0.907112	0.00387859	0.0343309
MPP2	-0.996355	1.35241e-05	0.000331806
FZD2	0.679632	1.29393e-05	0.000319909
SP6	1.58955	2.34945e-08	1.15817e-06
SGCA	-0.780124	0.00603451	0.0476634
CHAD	-1.73257	4.64462e-11	4.11113e-09
ABCC3	1.08906	1.65381e-12	1.79018e-10
HLF	-2.13399	2.32857e-05	0.000529915
MMD	1.41319	1.29847e-08	6.77617e-07
2022-09-04	-1.22965	5.54191e-05	0.00110707
PRR11	0.969422	0.000550665	0.00737643
WFDC21P	0.864666	2.52547e-05	0.000569066
PECAM1	1.77907	0.000121164	0.00212848
MILR1	1.56671	3.92819e-06	0.000116148
AMZ2P1	-0.585465	4.87857e-05	0.000995664
AXIN2	-0.867334	1.59247e-05	0.000380791
KPNA2	0.859984	1.63561e-05	0.000389363
FAM20A	0.588187	0.000330974	0.00488712
KCNJ2	1.60035	0.000825787	0.0102558
SOX9-AS1	-1.376	0.000107895	0.00194222
SOX9	-2.06182	1.20046e-31	1.20204e-28
LINC00673	-0.785455	6.89421e-08	3.0939e-06
SDK2	-1.93057	5.55663e-05	0.00110863
GPRC5C	-0.920551	3.04241e-10	2.37768e-08
CD300A	-4.07951	2.00106e-07	8.22027e-06
SMIM5	-1.64366	0.000200635	0.00321759
ITGB4	-1.92592	1.40359e-13	1.75679e-11
UNC13D	-0.966881	0.00258222	0.0251335
UBALD2	0.594912	0.00439674	0.0376412
LOC105274304	0.885526	0.00439773	0.0376412
SEC14L1	-0.596663	1.20332e-06	4.1018e-05
TK1	0.973204	0.00520649	0.0426012
LGALS3BP	0.820616	4.13393e-05	0.000863491
C1QTNF1	0.68255	9.86088e-05	0.00180138
NPTX1	-2.55628	4.10229e-07	1.55741e-05
NDC80	1.04996	0.00569176	0.0456395
EMILIN2	-1.11586	5.73491e-06	0.000158686
EPB41L3	0.593774	7.11934e-06	0.000192342
APCDD1	1.49759	0.000333144	0.00491012
PIEZO2	-2.28016	5.90074e-28	5.25199e-25
LINC01443	1.49146	0.00112184	0.0132154
LINC01444	3.16347	2.25828e-05	0.000517596
GATA6	0.802186	5.85528e-05	0.00115955
RBBP8	0.590316	0.000428837	0.00603195
TTC39C	0.589928	2.5172e-05	0.000568001
DSC3	-2.05324	0.000324039	0.00479799
MAPRE2	-0.622691	3.25859e-06	9.98199e-05
FHOD3	0.817391	6.57121e-07	2.37646e-05
SETBP1	-0.75421	7.05734e-11	6.14487e-09
SIGLEC15	3.11813	8.34228e-05	0.00156501
RNF165	-2.60975	0.000728822	0.00925235
PIAS2	-0.742203	3.51239e-08	1.70006e-06
SCARNA17	-1.00166	0.00156992	0.0171216
MYO5B	-1.33546	2.40075e-09	1.52025e-07
RAB27B	0.638471	0.0041251	0.035898
LOC101927229	-0.702778	0.000806872	0.0100598
SERPINB2	2.7431	5.95284e-05	0.0011754
CDH19	-1.39519	0.00306384	0.0286382
GPX4	0.592598	4.90254e-06	0.000140507
ATP8B3	-0.707694	0.00537554	0.0437387
LONP1	-0.62353	1.63494e-05	0.000389363
RFX2	-0.60792	0.00412286	0.035898
C3	1.55078	5.23617e-18	1.42184e-15
CD320	-0.641424	0.00380711	0.0339042
ANGPTL4	-1.9519	2.24842e-18	6.43249e-16
P2RY11	-1.60429	5.17854e-05	0.00104622
SLC44A2	-0.654687	5.89271e-06	0.000162771
LDLR	0.655649	0.00124855	0.0142675
ZSWIM4	0.707978	9.35583e-05	0.00171892
NOTCH3	-0.597605	0.000601671	0.00794672
KLF2	-0.880671	1.23462e-06	4.18178e-05
UNC13A	2.13521	0.00140607	0.0156762
IFI30	0.950874	1.09535e-07	4.68989e-06
GDF15	-0.77454	3.96568e-05	0.000833781
CERS1	-1.87349	0.00154211	0.0168988
SLC25A42	-0.632949	0.00142651	0.0158489
CILP2	-1.09464	2.44415e-07	9.78943e-06
CCNE1	1.06698	0.000485334	0.00668001
SCN1B	0.693046	0.000208714	0.00331733
SBSN	1.04759	7.54971e-08	3.35053e-06
HSPB6	-0.71226	2.57802e-05	0.000579277
ZFP36	-0.842726	5.85327e-08	2.67929e-06
SPTBN4	-0.885373	0.00287365	0.0272418
POU2F2	1.1011	5.87797e-13	6.67879e-11
LOC100505622	1.34968	0.00268169	0.025866
CIC	-0.639503	1.38272e-07	5.84501e-06
ETHE1	0.678448	0.00171677	0.018413
ZNF404	-0.684433	0.001183	0.0137639
EXOC3L2	-2.82163	0.000261194	0.00401592
DACT3	-0.718965	0.000835438	0.0103356
SLC1A5	-0.74457	8.58883e-08	3.74936e-06
C5AR2	-1.08114	8.52535e-05	0.00159189
FTL	0.598283	3.93659e-06	0.000116148
PPFIA3	-1.17126	0.000484612	0.006678
TEAD2	0.713763	8.61272e-08	3.74957e-06
IL4I1	1.04854	3.78861e-06	0.000113223
OSCAR	-1.00461	0.000410719	0.00583862
LAIR1	1.54375	0.000229838	0.00359945
CMPK2	2.54687	3.09761e-05	0.000677962
RNF144A	-1.08625	5.34967e-23	3.29643e-20
HPCAL1	0.648161	0.00167486	0.0180694
FAM84A	-2.17939	4.3943e-13	5.10153e-11
LOC101928222	-1.75586	0.000429426	0.00603494
MATN3	-3.48647	2.03385e-14	3.07399e-12
RHOB	-0.715125	5.38367e-09	3.14788e-07
CGREF1	-0.823827	0.00370619	0.0331899
VIT	0.662482	0.00468377	0.039682
SLC8A1	-0.839608	0.000946826	0.0114744
EPAS1	0.768387	6.02315e-09	3.45867e-07
BCYRN1	0.64262	0.000148118	0.0024979
PELI1	-0.985269	2.65788e-08	1.29823e-06
MXD1	-0.648534	0.00127679	0.0145177
TGFA	-1.81855	1.87295e-07	7.75362e-06
CYP26B1	-1.96488	8.36485e-07	2.95183e-05
FBXO41	-0.872875	0.0029383	0.0276909
TET3	-0.811857	8.35083e-09	4.66163e-07
MTHFD2	-1.12023	1.49144e-10	1.23805e-08
RTKN	-0.5911	4.7667e-05	0.000975939
EVA1A	0.602308	3.0753e-05	0.000674922
VAMP8	0.762034	0.00583425	0.0465027
ADRA2B	-3.51428	7.17645e-07	2.56067e-05
CREG2	-1.69571	0.000119629	0.00211077
IL1RL2	-0.924478	3.82894e-06	0.000113606
IL1RL1	-1.89494	0.000436451	0.00612293
MALL	-1.42008	8.09171e-07	2.86808e-05
FBLN7	-1.17558	0.000220267	0.00348018
SLC20A1	0.704309	0.000316093	0.00470206
IL1B	2.89713	2.18399e-07	8.88063e-06
IL36B	2.34117	9.81854e-06	0.000253306
IL36RN	2.65669	6.1488e-06	0.000169261
IL1RN	2.22896	1.20049e-07	5.08811e-06
FAR2P2	-1.16816	0.00504379	0.0416766
GPR39	1.69774	4.56153e-05	0.000940543
KYNU	1.73318	0.00227169	0.0228898
RND3	0.773563	4.15904e-07	1.57523e-05
NMI	0.624823	1.39533e-05	0.000339735
TNFAIP6	1.63828	0.000622808	0.008172
NR4A2	-0.93171	0.00330528	0.0302767
CYTIP	3.11564	7.23685e-05	0.00138686
DPP4	1.36895	3.91566e-16	7.84159e-14
LOC101929532	1.04407	0.00350473	0.0317946
FAP	0.695455	8.12284e-14	1.03283e-11
IFIH1	0.704947	0.00325371	0.0298897
STK39	-0.671601	8.35862e-08	3.65884e-06
RAPGEF4	-1.11723	5.08289e-08	2.37414e-06
GPR155	-0.617504	0.000195174	0.00315809
ZNF385B	-1.83097	9.24101e-12	8.91869e-10
FRZB	-4.37117	4.84712e-26	3.88279e-23
SLC40A1	-1.31528	1.34951e-11	1.26436e-09
C2orf88	0.930178	3.45362e-05	0.000741728
MFSD6	0.838785	9.45752e-06	0.000245176
STAT1	0.707442	7.05543e-05	0.00135795
STAT4	1.16356	1.82514e-07	7.57527e-06
SLC39A10	-0.727356	1.11598e-06	3.82852e-05
ANKRD44	0.722802	0.000130333	0.00225493
COQ10B	0.625376	3.81174e-05	0.000807777
ADAM23	-0.619494	3.94262e-05	0.000830469
IGFBP5	-0.860429	6.89935e-16	1.27051e-13
USP37	-0.669952	1.11443e-06	3.82852e-05
ABCB6	-0.653064	0.000103513	0.00187176
ANKZF1	-0.799954	9.01968e-07	3.16202e-05
DES	-2.37762	2.82589e-11	2.55783e-09
OBSL1	-0.761761	6.74719e-07	2.43461e-05
SCG2	1.02093	0.000196156	0.00316159
COL4A4	1.56445	4.52062e-08	2.13643e-06
CCL20	1.29491	2.74776e-05	0.000610567
PID1	0.645349	3.44206e-05	0.000741728
DNER	2.04599	4.30904e-16	8.46245e-14
ITM2C	-1.09876	7.03388e-07	2.52103e-05
C2orf72	-1.66366	1.56068e-06	5.13421e-05
B3GNT7	-1.01082	4.68427e-06	0.000135219
EFHD1	-1.14329	1.18038e-05	0.000295021
C2orf82	-5.57236	8.59999e-17	1.83707e-14
INPP5D	-0.963756	0.00251727	0.0246533
DGKD	-0.670477	3.65839e-05	0.000782525
ARL4C	-0.653723	0.00109399	0.0129636
LRRFIP1	-0.68715	2.36848e-09	1.50577e-07
FAM132B	-1.23229	7.42075e-05	0.00141871
PER2	-0.816109	7.7579e-08	3.43341e-06
TWIST2	0.621976	0.00142959	0.0158611
GPC1	-0.760925	2.43493e-14	3.5789e-12
TRIB3	-0.968294	1.74681e-07	7.28792e-06
SNPH	0.850862	0.000712388	0.00907969
SIRPB2	3.11981	0.000230799	0.00361097
CPXM1	-1.11144	3.09219e-13	3.72481e-11
SMOX	-0.698437	2.39445e-07	9.61439e-06
RASSF2	-1.06783	6.87131e-08	3.09228e-06
GPCPD1	-0.629204	2.75507e-06	8.52105e-05
PLCB1	-1.12794	2.28769e-05	0.00052284
JAG1	-0.615224	4.60986e-07	1.72961e-05
BTBD3	-0.755471	1.02154e-07	4.41135e-06
SPTLC3	-1.00676	1.13006e-14	1.74084e-12
ISM1	-0.971273	1.3569e-06	4.55742e-05
PAX1	-3.5082	7.90066e-18	2.07502e-15
THBD	1.93341	1.54497e-09	1.05328e-07
ID1	-2.14048	6.69403e-12	6.70282e-10
TPX2	0.866747	0.000421669	0.00596482
HCK	1.13364	3.37273e-05	0.000729211
PROCR	0.650121	3.65515e-05	0.000782525
MMP24	-0.666594	0.00333289	0.0305121
GDF5	-1.2132	1.78492e-09	1.17197e-07
CEP250	-0.651461	0.000145156	0.0024609
TGM2	0.851264	0.000129093	0.00223831
LBP	1.79795	2.2412e-05	0.000514415
MAFB	-1.77629	1.72333e-06	5.62312e-05
KCNK15	-0.751123	0.00227841	0.022906
PABPC1L	-0.614014	0.00275309	0.0264115
KCNS1	-2.30355	6.18065e-24	4.12584e-21
PI3	3.94359	1.2468e-08	6.5924e-07
MATN4	-6.43582	3.17411e-182	5.08524e-178
UBE2C	1.70079	0.00138438	0.0154774
MMP9	2.73866	2.62149e-10	2.07915e-08
PREX1	0.597196	0.00225299	0.0227443
CEBPB	0.835074	2.25392e-09	1.4444e-07
LINC01272	2.05403	1.55735e-05	0.000372968
NFATC2	-1.38966	8.79493e-12	8.53961e-10
LINC01524	4.49645	0.00164941	0.0178068
COL9A3	-6.07921	2.74912e-40	8.80873e-37
STMN3	-0.666937	0.000166375	0.00275362
RNA28S5	-0.888045	0.00241197	0.0239532
ADAMTS1	0.695214	0.00146645	0.0161805
ADAMTS5	1.7358	1.37184e-37	2.74729e-34
TIAM1	-1.07773	3.55562e-12	3.71137e-10
HUNK	-1.49389	1.54502e-05	0.000371605
CLIC6	0.870737	2.2443e-07	9.10277e-06
CBR3	0.817922	6.76757e-05	0.00130788
CLDN14	1.27279	0.000234443	0.00366441
KCNJ15	0.936047	1.15523e-08	6.18994e-07
ERG	-0.660122	9.07209e-05	0.00167411
ETS2	-0.699138	2.41964e-06	7.64597e-05
RIPK4	-1.11459	0.0013751	0.015406
CSTB	0.664485	4.92923e-06	0.000140592
LINC01547	0.824127	0.000346828	0.00507909
S100B	-2.41767	1.18099e-15	2.0792e-13
BID	0.753794	6.57608e-06	0.000179727
2022-09-05	-2.39751	0.00386783	0.0343032
SEPT5-GP1BB	-0.946047	0.00223676	0.0226375
SCARF2	-0.782299	0.000655897	0.00848799
YPEL1	-0.630115	0.00418375	0.0363023
GATSL3	-0.697483	0.00175798	0.0187889
LIMK2	0.902834	2.47454e-07	9.86184e-06
PIK3IP1	0.65661	1.11205e-05	0.000280568
LARGE	0.697641	6.88176e-06	0.000186869
ELFN2	-1.78607	4.18647e-06	0.000122617
MCHR1	-0.763609	0.00516048	0.0422895
CHADL	-1.3278	0.00314753	0.0292271
SCUBE1	-2.07638	0.000484597	0.006678
SULT4A1	-1.40104	1.199e-05	0.000298744
PNPLA3	1.05258	4.6094e-05	0.000947975
KIAA1644	0.693278	1.37988e-05	0.000337513
NUP50-AS1	1.03161	5.8011e-05	0.00115024
KIAA0930	0.611686	3.7837e-06	0.000113223
ADM2	-1.55899	0.00282859	0.0269422
OXTR	-1.69221	0.000449483	0.00627279
SRGAP3	-0.811956	0.00317759	0.0294097
IRAK2	0.814755	0.000657809	0.00850586
HRH1	-1.12623	8.52213e-16	1.53408e-13
VGLL4	-0.673719	2.70338e-06	8.37733e-05
DAZL	1.4168	8.33308e-05	0.00156501
THRB	-0.697326	0.000307805	0.00459584
DCLK3	1.98642	0.000339109	0.00498886
ITGA9	-1.08544	0.00144254	0.0159937
PLCD1	-0.585989	2.80897e-06	8.67101e-05
FAM198A	-0.981544	0.000549324	0.00737078
ABHD5	0.675317	5.51827e-05	0.00110372
CLEC3B	-1.97841	3.9573e-10	3.01904e-08
CCR1	1.5473	5.55137e-08	2.57048e-06
ALS2CL	-0.910593	2.44004e-08	1.19547e-06
PTH1R	-1.40884	0.00514214	0.0421608
PFKFB4	-1.29289	0.00315661	0.0292689
SEMA3B	-0.69448	0.000414926	0.0058932
MAPKAPK3	0.632185	8.09252e-05	0.00152709
MANF	0.634836	1.07875e-05	0.000274764
STAB1	-0.996891	1.50908e-09	1.0332e-07
NT5DC2	-0.683161	2.19449e-08	1.08848e-06
TKT	0.920145	5.0347e-10	3.75167e-08
WNT5A	0.600918	1.46635e-07	6.1822e-06
FRMD4B	-0.714239	0.000358131	0.00520655
FAM86DP	0.771062	0.000293987	0.004435
EPHA3	-1.22807	9.30145e-11	7.96891e-09
ST3GAL6	1.1636	2.00914e-06	6.46354e-05
DCBLD2	0.618829	0.000201124	0.00321899
ABI3BP	1.41939	3.41609e-19	1.11692e-16
BOC	-0.73262	6.69404e-08	3.02953e-06
ATP6V1A	0.592382	5.23033e-06	0.000146239
FAM162A	-0.740312	1.80908e-05	0.000426225
HEG1	0.894633	1.12837e-06	3.86274e-05
SLC12A8	1.11609	0.00305011	0.0285598
MGLL	0.748313	6.20819e-06	0.000170311
KY	0.883285	0.00381235	0.0339132
IL20RB	-0.794353	0.00401569	0.035156
MRAS	0.646552	8.722e-06	0.000229828
PIK3CB	0.61372	4.9658e-06	0.000141059
SLC25A36	-0.698973	6.24058e-07	2.27746e-05
PXYLP1	-0.762226	5.57794e-08	2.57534e-06
CHST2	0.684058	0.00169814	0.0182713
IGSF10	-0.79345	0.000367622	0.00532038
P2RY1	-1.78864	0.00383343	0.0340629
VEPH1	1.31931	5.18022e-08	2.41257e-06
PTX3	1.05685	0.00321709	0.0296214
C3orf80	1.53305	1.36221e-06	4.56184e-05
SCARNA7	-0.751026	0.00179552	0.019101
MECOM	0.63145	0.00042358	0.00598429
ECT2	0.77246	5.01978e-06	0.000141838
KCCAT211	2.51715	8.97498e-06	0.000234948
YEATS2	-0.717827	1.18373e-05	0.000295397
EPHB3	-0.71969	7.41651e-06	0.000199072
C3orf70	-1.13501	0.00533358	0.0434988
DGKG	1.44865	0.00125488	0.0143296
APOD	-1.66316	1.42896e-19	4.97682e-17
MFI2	-0.909767	1.74178e-08	8.83073e-07
TACC3	0.992588	0.00142092	0.015802
FGFR3	-2.63135	4.86148e-16	9.38383e-14
SH3BP2	-0.766814	1.16643e-08	6.20843e-07
ADRA2C	-2.81979	3.43308e-06	0.000104565
CYTL1	1.34356	0.00184603	0.0194446
CPZ	-1.05027	4.19924e-07	1.5867e-05
HS3ST1	-4.44919	8.78311e-06	0.000231058
NKX3-2	-1.56346	3.16074e-09	1.96272e-07
FGFBP2	-3.28732	1.60762e-13	1.98121e-11
LDB2	-0.796059	0.00138359	0.0154774
PPARGC1A	-0.608646	7.74557e-05	0.00147291
SEL1L3	0.698776	0.000575971	0.00767051
KLF3-AS1	-0.987788	0.00249074	0.024451
UCHL1	1.04496	6.82926e-10	4.88444e-08
IGFBP7	0.664718	1.35869e-05	0.000332839
ADAMTS3	-0.864529	0.000697554	0.00893004
AFP	2.79267	0.00586911	0.0467109
CXCL8	1.79724	0.00037877	0.0054424
CXCL6	3.30195	7.27929e-13	8.09872e-11
CXCL1	2.41183	6.7794e-09	3.83791e-07
CXCL5	3.04885	1.03546e-32	1.18494e-29
CXCL3	1.60592	9.68344e-09	5.31296e-07
CXCL2	1.54259	7.99959e-06	0.000212188
MTHFD2L	1.58247	0.000149132	0.00251235
EREG	2.48073	3.82919e-06	0.000113606
CXCL13	3.07509	3.75833e-06	0.000113174
BMP2K	0.643112	4.96581e-06	0.000141059
RASGEF1B	1.49799	0.00013823	0.00236854
TMEM150C	1.39814	1.16538e-05	0.000291728
HPSE	-2.10403	0.00402686	0.0352345
SPARCL1	-2.96165	2.69918e-19	9.20076e-17
IBSP	0.699231	0.00151167	0.0165993
HERC3	-0.631819	1.33792e-06	4.50312e-05
FAM13A	-0.860885	4.76974e-05	0.000975939
TIGD2	0.770126	0.0014213	0.015802
UNC5C	-1.36074	8.75639e-12	8.53961e-10
DDIT4L	-1.07166	6.95214e-06	0.000188461
CENPE	1.11299	0.00135386	0.0152319
CCDC109B	-0.613406	6.10906e-05	0.0012009
ENPEP	-1.3329	2.68693e-07	1.06553e-05
NDNF	-1.38862	4.89224e-15	8.16444e-13
TNIP3	1.86178	1.28151e-06	4.33146e-05
FGF2	0.894705	5.09185e-16	9.7115e-14
SPRY1	-1.48368	5.54911e-06	0.000154344
MGARP	-1.08018	0.00401163	0.0351554
CLGN	1.32197	1.26419e-10	1.0604e-08
TBC1D9	0.97595	1.16631e-11	1.11223e-09
RNF150	-0.695252	0.00428467	0.0369654
IL15	1.0465	0.00305656	0.0285868
GAB1	-0.742446	7.9667e-10	5.62266e-08
HHIP	-1.91973	0.000830503	0.0103044
FAM160A1	-1.13161	4.95461e-05	0.00100733
LRAT	-2.16079	3.78399e-05	0.000804511
TDO2	2.98227	0.000156472	0.00261088
MFAP3L	-1.61216	2.30752e-15	4.01834e-13
SAP30	-0.67283	9.89066e-06	0.000254347
SCRG1	-3.16318	1.44424e-06	4.80044e-05
VEGFC	0.645182	2.11345e-09	1.37083e-07
ACSL1	0.910912	8.21268e-12	8.07211e-10
LRP2BP	-1.0374	1.4404e-06	4.79765e-05
ANKRD37	-1.00165	0.000155181	0.00259515
C4orf47	-1.3204	1.5082e-10	1.24551e-08
ADAMTS16	1.26379	1.6842e-07	7.07974e-06
ANKRD33B	-0.894245	0.000200912	0.00321881
PDZD2	-1.07498	3.4468e-09	2.12138e-07
C1QTNF3	-3.34341	6.01919e-42	3.21445e-38
IL7R	2.15639	4.46042e-09	2.64668e-07
SLC1A3	0.916737	5.22416e-09	3.0658e-07
LINC00603	3.21262	0.0045855	0.0389525
PTGER4	1.09621	3.8417e-09	2.31383e-07
GHR	-0.679895	0.000461515	0.00641277
NIM1K	-1.43855	9.77227e-09	5.34331e-07
CCL28	-0.847069	4.18201e-06	0.000122617
ESM1	2.90961	5.16236e-09	3.04078e-07
IL31RA	-3.71789	2.74849e-18	7.72518e-16
PLK2	1.12509	1.02667e-22	5.87438e-20
PART1	-1.2836	1.04461e-06	3.61461e-05
FOXD1	-0.608607	0.000351642	0.00514489
ARHGEF28	0.642651	2.73562e-05	0.000608714
ENC1	0.976782	3.64166e-13	4.3217e-11
ZBED3	-1.10225	1.1248e-05	0.000282451
ZBED3-AS1	-1.61939	0.00340249	0.0310189
DMGDH	0.687674	0.00485887	0.040756
BHMT2	0.844762	4.91821e-06	0.000140592
HOMER1	-0.729795	1.85568e-05	0.000436563
THBS4	-1.10262	1.80638e-06	5.85829e-05
SERINC5	-0.825989	3.4692e-09	2.12138e-07
HAPLN1	-2.26279	1.58658e-33	2.11822e-30
MEF2C	-1.53772	4.52317e-22	2.41553e-19
LUCAT1	1.19212	0.000669255	0.00863296
ARRDC3	-0.661412	2.93146e-06	9.01437e-05
NR2F1	0.760558	0.000958409	0.0115661
ST8SIA4	-2.06011	6.09672e-16	1.14912e-13
PRR16	0.60035	6.62286e-05	0.00128456
LOC101927379	2.31104	3.73629e-06	0.000112866
ZNF608	-0.667932	7.12267e-08	3.1875e-06
LMNB1	1.03345	0.00576731	0.0460763
ISOC1	0.655336	0.00158093	0.0171949
CSF2	1.79307	0.00470442	0.0397997
SLC22A4	0.670007	0.0027783	0.0265897
TCF7	0.822254	0.00156746	0.0171181
KIF20A	1.58888	0.000141862	0.00241631
EGR1	-1.38586	1.24711e-09	8.64931e-08
LRRTM2	-1.21541	2.381e-05	0.000539546
HBEGF	0.970708	8.14175e-05	0.00153458
APBB3	-0.833355	5.28359e-07	1.95945e-05
PCDHGA7	-0.691958	0.00153116	0.0167904
PCDHGC3	-0.614181	9.50842e-09	5.25291e-07
ARAP3	0.773379	7.99678e-06	0.000212188
PCDH1	-1.43759	0.000655371	0.00848799
KCTD16	-1.79112	4.13862e-12	4.22324e-10
PRELID2	-0.909135	4.22986e-06	0.000123662
SH3RF2	1.27445	2.73734e-07	1.08284e-05
AFAP1L1	-0.644187	6.26281e-05	0.00122811
ARHGEF37	-1.21092	4.46593e-14	6.11526e-12
PDGFRB	-0.940715	3.11111e-14	4.5312e-12
CDX1	-1.97506	0.000162676	0.00270357
SLC6A7	-1.74865	0.00186193	0.0195735
CD74	-1.10588	5.82655e-08	2.6747e-06
SYNPO	-0.663159	0.00130906	0.0148215
CCDC69	1.45006	1.18601e-06	4.0514e-05
FAT2	-1.46218	3.54439e-07	1.36502e-05
EBF1	-0.631127	4.20064e-05	0.000874006
TENM2	-1.27927	4.35659e-08	2.07729e-06
WWC1	1.23555	0.000954422	0.0115478
DOCK2	1.13976	0.000310199	0.00462727
KCNMB1	0.958175	0.000199317	0.00319966
STK10	-0.650993	3.89563e-07	1.486e-05
NEURL1B	1.45525	0.00242059	0.0239532
DUSP1	-0.706941	1.20136e-08	6.37318e-07
DRD1	-4.99941	0.000636066	0.00828332
PRR7	-1.14909	0.000377811	0.0054335
DOK3	-1.05744	6.47184e-05	0.00126292
DDX41	-0.633141	0.00097562	0.0117434
HNRNPAB	0.724409	6.19092e-06	0.000170128
LTC4S	-1.19291	0.000295836	0.00445451
SQSTM1	0.653813	1.29022e-08	6.75513e-07
GFPT2	0.671362	5.05161e-08	2.36643e-06
FOXQ1	-1.51381	3.90561e-18	1.07882e-15
FOXF2	-0.816179	0.000180049	0.00294644
LINC01011	-0.997977	8.37237e-05	0.00156882
TUBB2B	-1.76705	2.47151e-10	1.9798e-08
PPP1R3G	-0.664678	0.00136588	0.0153241
NRN1	-0.790816	0.000666507	0.00860444
NEDD9	-0.87501	0.000107482	0.00193697
ADTRP	0.878331	1.90401e-06	6.15003e-05
HIVEP1	0.588895	0.000145524	0.00246452
TBC1D7	0.602367	0.0018395	0.0194014
JARID2	-0.897368	2.09369e-09	1.36354e-07
MYLIP	-1.22029	1.68807e-07	7.07974e-06
ID4	-1.15303	0.00259936	0.0252479
MBOAT1	-1.10676	1.06354e-06	3.6722e-05
PRL	2.14518	1.62017e-05	0.000386836
HIST1H1C	0.604537	0.00123155	0.0141236
HLA-J	-1.26194	0.000320227	0.00475033
MICB	0.601364	0.00229992	0.0230871
CFB	1.14015	4.78373e-11	4.21099e-09
HLA-DRA	-3.04219	3.13489e-10	2.43806e-08
HLA-DRB1	-1.77682	1.26783e-08	6.68154e-07
HLA-DQB1	-2.01511	0.00570733	0.0456501
HLA-DMA	-0.778549	0.00103486	0.0123451
COL11A2	-6.05205	6.37836e-40	1.70313e-36
IP6K3	2.70128	0.000226661	0.00356014
SCUBE3	-2.00084	2.88992e-33	3.5615e-30
ETV7	-0.811721	0.00181676	0.0192593
PPIL1	0.614591	0.00121597	0.0140051
KCNK5	-1.95004	0.00405359	0.0354103
TREML3P	2.55214	0.00498909	0.0414361
MDFI	-0.939292	7.2644e-08	3.23286e-06
LOC101929705	-1.19898	0.00284892	0.0270876
TNFRSF21	0.789401	0.000624425	0.00818651
LOC730101	-0.943189	0.000376589	0.00542079
ICK	-0.668862	3.10971e-09	1.93854e-07
LRRC1	-0.733784	0.00104194	0.0124112
COL9A1	-7.42854	1.54867e-16	3.26465e-14
LINC00472	1.07536	5.26519e-05	0.00105972
KCNQ5	-1.19646	2.34693e-08	1.15817e-06
SH3BGRL2	-0.617086	0.00405841	0.0354138
PRSS35	-1.06792	1.78578e-05	0.000421977
ANKRD6	-0.927793	1.28278e-08	6.73816e-07
POPDC3	0.776335	5.62622e-07	2.07691e-05
PRDM1	0.83389	1.34625e-05	0.000330802
CD24	-0.683223	0.00389398	0.0343911
OSTM1	0.689957	1.30466e-05	0.000321569
DDO	1.00279	0.0013571	0.015249
ROS1	1.31879	2.26425e-12	2.40236e-10
MAN1A1	0.917438	9.80546e-09	5.34331e-07
TPD52L1	-0.609171	0.000693176	0.00889141
RSPO3	1.52121	1.62162e-17	3.8776e-15
EPB41L2	-0.66148	2.03448e-07	8.33615e-06
MOXD1	0.590705	0.000386194	0.00551937
VNN1	1.87472	3.40002e-09	2.10315e-07
VNN3	2.51883	0.00504406	0.0416766
SLC18B1	0.998518	4.45858e-08	2.11334e-06
SLC2A12	-1.63405	1.04431e-19	3.71797e-17
SGK1	0.668796	1.1065e-05	0.00027961
IFNGR1	0.708385	9.58181e-06	0.000247997
NHSL1	-0.891884	8.44987e-09	4.70053e-07
FLJ46906	-1.0454	6.97345e-05	0.00134442
PLAGL1	-0.755467	1.18736e-07	5.04582e-06
EPM2A	1.41822	1.55743e-05	0.000372968
STXBP5-AS1	1.05189	4.89243e-05	0.000997221
ULBP1	-0.89755	0.000442653	0.00618825
PLEKHG1	-0.847072	9.19217e-05	0.00169273
CNKSR3	-1.26414	1.56674e-11	1.45091e-09
FNDC1	0.696071	1.52667e-13	1.89603e-11
SOD2	0.965311	5.16255e-09	3.04078e-07
WTAP	0.871653	6.10394e-08	2.78607e-06
SLC22A3	1.66239	5.16931e-14	6.78337e-12
MLLT4-AS1	-1.8154	0.000304461	0.00455866
GPR146	-1.08803	4.47916e-05	0.000927139
GPER1	-1.27197	8.62828e-14	1.08845e-11
SDK1	1.28064	1.67851e-08	8.56414e-07
SCIN	-3.3051	1.02254e-14	1.6061e-12
ARL4A	0.808881	1.65274e-05	0.000392274
ITGB8	1.53272	4.1976e-05	0.000874006
DNAH11	-2.37696	0.00159354	0.0172851
STEAP1B	0.742727	1.12415e-05	0.000282451
IL6	1.08661	0.0063865	0.04996
NFE2L3	0.992964	0.000195545	0.00315809
HOXA3	-0.721104	0.00164259	0.0177571
HOXA5	-0.621357	0.00433143	0.0372684
HOXA13	-0.635146	0.00264007	0.0255414
CREB5	-1.32556	1.22755e-11	1.15686e-09
RP9P	-0.600421	0.00329781	0.0302255
ANLN	0.867038	0.000626917	0.00820575
ELMO1	-0.774702	0.000589318	0.00780931
SUGCT	0.682995	0.000302934	0.00454004
PGAM2	-0.987765	0.000353165	0.00515255
AEBP1	-0.810126	2.36072e-14	3.50195e-12
NACAD	-0.702864	0.0025175	0.0246533
ADCY1	-2.81721	2.71108e-21	1.27748e-18
FKBP9P1	-0.732301	0.000503398	0.00688134
AUTS2	-0.611005	5.57807e-07	2.06389e-05
FZD9	-2.14768	1.26063e-05	0.000312639
LIMK1	0.800415	3.00079e-07	1.17545e-05
SRRM3	-0.983006	0.00273721	0.0263064
GSAP	0.78533	5.48437e-09	3.19509e-07
CD36	-1.49864	4.89039e-10	3.66116e-08
SEMA3C	0.592692	0.0060364	0.0476634
RUNDC3B	-2.37405	0.00498088	0.0414324
STEAP1	0.876682	1.05727e-12	1.16017e-10
STEAP2	0.909547	8.92479e-08	3.87491e-06
TFPI2	2.31142	4.23931e-30	3.99517e-27
GNG11	1.48052	5.84282e-18	1.56013e-15
BET1	0.639916	1.4937e-06	4.95456e-05
PEG10	-1.59671	4.1384e-14	5.73505e-12
PON2	0.624519	3.23019e-05	0.000701232
DLX5	-0.760221	0.0014114	0.0157246
ASNS	-0.880216	4.97775e-06	0.000141148
PILRA	2.17911	6.82629e-13	7.64783e-11
TFR2	-1.43963	0.000380688	0.00546016
DPY19L2P2	-1.07195	2.33589e-07	9.40283e-06
RELN	2.14822	0.00570053	0.0456501
NAMPT	1.21888	7.89755e-09	4.45516e-07
CCDC71L	0.741941	1.15051e-09	8.01408e-08
NRCAM	1.47963	2.48311e-09	1.56621e-07
DNAJB9	0.630285	0.000245744	0.0038113
LRRN3	1.02661	0.00024268	0.00377474
CPED1	0.613662	0.000123875	0.00216896
PTPRZ1	-3.77626	1.69639e-06	5.54651e-05
CADPS2	0.795835	0.00206492	0.0211794
STRIP2	0.840618	0.000682356	0.00876667
MEST	-0.819106	0.00227765	0.022906
PODXL	1.6126	6.77185e-06	0.00018451
AKR1B1	1.35262	1.7687e-10	1.44573e-08
AKR1B10	2.84367	3.51393e-05	0.000753638
AKR1B15	2.14411	0.000428806	0.00603195
FAM180A	-0.960018	5.23961e-10	3.88629e-08
ATP6V0A4	-3.9849	0.000143688	0.00243971
PARP12	0.895682	4.52491e-05	0.000935401
TCAF2	-1.22344	3.3711e-10	2.6091e-08
ZBED6CL	1.31154	4.0091e-05	0.000839605
RARRES2	1.33434	3.79602e-11	3.37867e-09
GIMAP8	2.26641	9.45085e-15	1.49913e-12
GIMAP2	0.81504	0.00390968	0.0344538
NOS3	-2.07599	0.000292214	0.00441657
ATG9B	-2.2955	5.76384e-09	3.33366e-07
KBTBD11	-0.700612	0.000418143	0.00592313
AGPAT5	-1.17308	1.50461e-17	3.65233e-15
PPP1R3B	-0.58626	0.000705834	0.00901767
FDFT1	0.593621	4.92581e-05	0.00100275
ZDHHC2	0.8608	7.81222e-08	3.44792e-06
SLC7A2	1.24416	0.00418515	0.0363023
PDGFRL	-0.610229	5.75335e-05	0.00114219
MTUS1	-1.07498	6.28994e-16	1.17176e-13
PSD3	-0.748969	1.09884e-08	5.92746e-07
CSGALNACT1	-0.617096	0.000581841	0.00772942
LPL	-1.75962	1.54775e-21	7.5141e-19
LZTS1	-1.50169	2.28353e-07	9.21523e-06
GFRA2	-5.51447	2.24557e-17	5.13947e-15
EGR3	-1.27747	1.11531e-05	0.000280949
LOC100507156	-0.889473	0.00105976	0.0125952
NKX3-1	1.08567	0.000196555	0.00316483
ADAMDEC1	1.6431	1.47342e-05	0.000356044
NEFL	-1.62569	8.67209e-05	0.00161741
CDCA2	-1.28983	2.0193e-05	0.000467503
ZNF395	-0.942746	8.4762e-06	0.000224088
KIF13B	-0.614755	6.55275e-05	0.0012756
RNF122	-0.888315	0.000477004	0.00659368
EIF4EBP1	-0.820262	0.000292176	0.00441657
LETM2	-0.726646	0.000862931	0.0106264
PLEKHA2	-0.658122	1.98571e-05	0.000461058
SOX17	2.75758	0.000560577	0.00749041
PENK	-2.79021	8.22534e-41	3.29445e-37
TOX	-1.17393	2.55864e-10	2.0394e-08
GGH	1.09821	4.53975e-13	5.1951e-11
LOC401463	1.91019	0.00633779	0.0496032
BHLHE22	2.15497	2.70389e-10	2.13394e-08
CYP7B1	1.32331	1.45119e-09	9.97832e-08
SULF1	0.917119	3.56751e-12	3.71137e-10
MSC	1.05988	1.48219e-08	7.66003e-07
TRPA1	1.24997	0.00191846	0.0200233
JPH1	-1.63782	0.000621695	0.00816407
CRISPLD1	-1.09769	3.99699e-13	4.70851e-11
IL7	0.785955	0.000427533	0.00602419
FABP5	-0.768125	0.00170394	0.0183214
PMP2	-4.86198	7.73697e-21	3.44317e-18
MMP16	-1.28422	3.72888e-10	2.85839e-08
C8orf37	-0.812354	0.000116869	0.0020712
MATN2	-1.38301	0.00121566	0.0140051
CTHRC1	0.684787	3.77019e-11	3.377e-09
ANGPT1	0.906737	7.58682e-06	0.000202581
RSPO2	-2.25587	6.3691e-19	2.04079e-16
SYBU	-1.2371	0.000100165	0.00182357
EXT1	0.720239	4.73624e-06	0.000136229
TNFRSF11B	1.17636	6.35327e-17	1.37548e-14
ENPP2	0.912026	4.1518e-14	5.73505e-12
SNTB1	-0.588984	1.94858e-05	0.000454413
FBXO32	0.904562	6.01368e-15	9.83114e-13
SQLE	0.719853	1.10992e-06	3.8241e-05
KCNQ3	0.715829	0.000647131	0.00840169
NDRG1	-0.593375	0.00186138	0.0195735
KHDRBS3	0.705721	1.39091e-08	7.23497e-07
VLDLR	-0.769498	0.00017507	0.00287671
GLIS3	-0.946536	8.16475e-18	2.10608e-15
RCL1	0.871385	7.16475e-06	0.000193243
PDCD1LG2	0.737612	9.48988e-05	0.00174155
IL33	3.23052	0.00584196	0.046541
FREM1	-2.40545	0.00027604	0.00419985
MLLT3	-0.593303	2.84728e-06	8.77237e-05
MIR31HG	0.819721	3.50949e-09	2.13785e-07
IFNE	0.784493	0.00606171	0.0478397
AQP3	-0.996122	0.00237073	0.023635
KIAA1161	-0.822871	0.000139856	0.00238619
DNAJB5	0.820831	1.81573e-07	7.5558e-06
LINC00950	-0.825472	0.000907194	0.011061
MELK	1.27227	0.000177783	0.00291531
ALDH1B1	0.629768	0.00507518	0.0418601
PSAT1	-1.09762	1.94555e-09	1.27223e-07
RASEF	-0.609456	0.000484032	0.006678
NTRK2	-2.81151	4.75052e-07	1.77447e-05
S1PR3	0.660472	0.00286843	0.0272085
SHC3	1.64519	7.63692e-11	6.57802e-09
CKS2	0.828857	3.02704e-05	0.000665244
OGN	-2.99454	1.72398e-09	1.15057e-07
OMD	-1.71481	0.000158143	0.00263369
ASPN	-2.2682	2.2921e-09	1.46302e-07
NR4A3	-0.796762	0.00388883	0.0343719
TXN	0.781441	1.58657e-08	8.14694e-07
COL27A1	-1.02089	1.25626e-14	1.91682e-12
AKNA	-0.663092	2.58621e-06	8.0925e-05
BRINP1	1.44501	0.000127403	0.00222195
GSN-AS1	-0.884025	6.15361e-14	7.95056e-12
SCAI	-0.825486	4.61102e-08	2.17274e-06
ANGPTL2	-0.938076	4.75714e-14	6.37334e-12
PIP5KL1	-1.53588	4.28862e-05	0.00089
LINC01503	0.594262	0.000185933	0.00303035
NTNG2	1.1772	5.82859e-10	4.24454e-08
SLC2A6	0.964811	3.92942e-06	0.000116148
GPSM1	-0.586434	0.000137201	0.00235847
PTGDS	1.1916	4.73786e-10	3.56362e-08
LCNL1	1.22361	5.73982e-07	2.10912e-05
SHOX	0.85379	0.00521755	0.0426699
CD99P1	-0.939932	3.05744e-07	1.19181e-05
CD99	-0.728985	1.95082e-10	1.5865e-08
SHROOM2	-1.22027	1.87405e-08	9.44157e-07
WWC3	-0.806334	5.68848e-09	3.302e-07
MID1	0.686333	9.85524e-06	0.000253844
MAP7D2	-1.82083	0.00260028	0.0252479
PDK3	-0.719839	5.51385e-10	4.07085e-08
PCYT1B	-1.07007	4.24585e-05	0.000882267
GK	0.819801	0.000110707	0.00198838
LANCL3	-0.978822	0.0013247	0.014988
NDP	1.43111	2.61029e-05	0.000585707
SLC9A7	0.684478	0.0020307	0.020949
TIMP1	0.677935	4.993e-05	0.00101257
WNK3	-0.68178	0.000333099	0.00491012
ITIH6	-5.70706	2.17173e-63	1.73967e-59
KIF4A	1.59203	2.53033e-06	7.95976e-05
ACRC	-0.629299	0.00501147	0.0415434
KIAA2022	-1.97097	0.000273375	0.00417516
ITM2A	-2.77854	5.22038e-11	4.57026e-09
KLHL4	-2.23776	9.62999e-07	3.35396e-05
NRK	-1.73905	6.79443e-08	3.0663e-06
RNF128	-1.36015	1.05555e-07	4.54595e-06
TSC22D3	-0.721267	2.84148e-12	2.99495e-10
ACSL4	0.74183	4.44688e-09	2.64668e-07
CHRDL1	-0.983827	0.00499718	0.0414818
CAPN6	-2.95717	7.95657e-05	0.00150498
AMOT	-0.67004	0.000155535	0.00259835
IL13RA2	1.57792	3.46241e-09	2.12138e-07
APLN	-1.20621	8.87455e-16	1.57977e-13
RAB33A	-0.955359	0.005345	0.0435566
STK26	-1.71649	1.09826e-17	2.74925e-15
FHL1	-0.771774	3.42041e-10	2.63454e-08
AFF2	0.793382	6.65518e-05	0.00128927
ZNF185	-0.751785	0.000735444	0.00932901
FAM58A	0.634547	0.00457125	0.0389139
PDZD4	-1.26517	0.00226368	0.0228378
RENBP	1.07625	0.000208718	0.00331733
G6PD	0.766571	9.42675e-06	0.000244775
CLIC2	0.72462	0.00286748	0.0272085
PRKY	-0.957554	1.75097e-09	1.15441e-07

## Sheet: Table S8 (All DEGs) 
Table S8. All DEGs for each tissue component of the NPX-treated miniJoint as compared to the non-treated control.
Tissue	# of DEGs
AT	1436
SFT	799
OC-O	945
OC-C	746
* Cutoff values set at p-value<=0.05 AND fold-change >=1.5
	AT					SFT					OC-O					OC-B
Gene	log2FoldChange	p-value	Adjusted p-value		Gene	log2FoldChange	p-value	Adjusted p-value		Gene	log2FoldChange	p-value	Adjusted p-value		Gene	log2FoldChange	p-value	Adjusted p-value
A4GNT	1.0438	0.0309038	0.485153		ABCA5	1.30752	0.0102075	NA		ABHD16B	-1.01222	0.0161164	NA		A2M-AS1	1.11955	0.0254717	0.999887
AADACL3	0.769904	8.86403e-05	0.0133295		ABCF2	-0.773798	0.0479787	0.876891		ABRACL	-2.0186	0.0083802	NA		ABALON	-0.84204	0.00551329	0.999887
AASDH	0.88377	0.038649	0.509926		ABHD16A	-0.873479	0.0120711	0.452904		ACSM3	-1.13585	0.0160878	NA		ABHD14A	-1.63153	0.0237476	0.999887
ABALON	-1.31915	0.0466604	0.548339		ABHD17A	-1.60946	0.0421318	NA		ACTB	-0.611102	0.00110136	0.0336403		ABHD16B	-1.02472	0.0130221	0.999887
ABCB11	0.96118	0.000137466	0.0182239		ACAP2	1.05289	0.0361364	NA		ACTG1	-0.747653	5.90385e-07	8.69179e-05		ACOT8	-0.621395	0.049106	0.999887
ABCC9	0.866823	0.000309545	0.0325218		ACOT2	1.11139	0.0342605	NA		ACTG1P20	-1.32197	0.0047457	NA		ACTR2	-0.765945	0.040477	0.999887
ABHD16B	-1.04299	0.0373063	0.506155		ACSS1	0.976268	0.0254684	NA		ACTL7A	-1.40801	0.037215	NA		ACTRT1	-2.09428	0.0160725	0.999887
ABI1	1.2365	0.0109926	0.316264		ADAM21	1.73735	8.31899e-07	0.000143767		ACTL8	-0.783914	0.0256434	NA		ADAM17	-1.10646	0.00583888	0.999887
ACAA1	-1.43619	0.00130613	0.0942093		ADAMTS19-AS1	-1.34945	0.0428352	NA		ACVR1C	0.944143	0.0496883	NA		ADD3-AS1	-0.817392	0.0253322	0.999887
ACACB	-0.804026	4.38034e-08	1.84908e-05		ADAP2	-1.08616	0.0155744	NA		ADAM21	-0.90475	0.0223317	NA		ADH1A	1.18668	0.0244674	0.999887
ACADVL	-0.682878	0.00439777	0.206271		ADCK3	-0.972337	0.0100959	0.39984		ADAM29	0.875754	0.0428623	NA		ADNP-AS1	-0.960322	0.0411515	0.999887
ACAN	-0.623967	0.00146407	0.100364		ADCY8	0.770082	0.04286	0.855376		ADARB2	-0.602712	0.0103817	NA		ADRB1	1.15694	0.0463782	0.999887
ACAP3	-1.06649	0.000937664	0.0740939		ADGRF1	-0.749338	0.0198242	0.588842		ADGRF2	0.660271	0.0163442	NA		AFAP1-AS1	-0.752042	0.0203569	0.999887
ACLY	-0.806965	1.16886e-06	0.000307373		ADM	1.94581	1.2028e-08	3.81088e-06		ADGRL4	-0.987259	0.0367253	NA		AGAP2-AS1	-1.0126	0.0426626	0.999887
ACO2	-0.644419	0.0132344	0.340213		ADPRHL2	-1.54219	0.0172902	NA		ADH4	-0.753901	0.0432448	NA		AIP	-1.23452	0.0379387	0.999887
ACP5	-0.836819	0.0158902	0.369622		AEBP1	1.17579	0.000544583	0.0456729		ADK	1.60548	0.0464378	NA		ALOX12	-0.678782	0.0371004	0.999887
ACPT	-1.06506	0.0125522	0.330608		AIMP1	0.986184	0.0206116	NA		ADPGK-AS1	-0.623168	0.0193977	NA		AMT	-0.65523	0.0409266	0.999887
ACSL1	-1.05381	1.88274e-07	6.71135e-05		AKAP12	0.752079	0.00966604	0.388207		ADRA2C	1.56643	0.0426185	NA		ANAPC11	-0.930635	0.0205933	0.999887
ACTB	-1.52836	5.11487e-15	6.31136e-12		AKAP5	0.9465	0.0286063	NA		AFMID	-0.990693	0.0132317	NA		ANKRD19P	-0.97366	0.00671822	0.999887
ACTG1	-1.04295	0.00320398	0.168509		AKNA	0.728751	0.0245884	0.649499		AHCTF1	0.755705	0.0280181	NA		ANKRD49	1.71234	0.0362363	0.999887
ADAM9	0.884808	0.044627	0.537031		AKR1C1	-1.33719	0.00352249	NA		AKAP11	1.19318	0.000788688	NA		AP1M1	-0.837643	0.0226409	0.999887
ADAMTS8	-0.735605	0.00305896	0.163938		AKR7A2P1	1.17002	0.0128195	NA		AKR1B15	-0.88468	0.0231246	NA		AP3M1	-0.59272	0.0467325	0.999887
ADCK5	-1.34961	0.000532604	0.04882		AKTIP	0.930552	0.0425475	NA		ALAD	-0.921836	0.0104528	NA		AP3S2	3.3706	0.0168924	0.999887
ADD3-AS1	-1.10649	0.000445689	0.0427454		ALDOA	0.740333	0.00434156	0.223062		ALG1L	-1.18754	0.012494	NA		APOE	-2.01793	1.88633e-05	0.238884
ADGRB2	-0.604568	0.000761246	0.0640156		AMMECR1	-0.976443	0.0389114	NA		ALKBH2	1.58607	0.015645	NA		APP	-0.913174	0.00614734	0.999887
ADGRL4	1.64495	0.00400893	NA		AMT	0.80664	0.00813966	0.354355		AMER3	-0.719895	0.02351	NA		APTR	-1.04118	0.0063725	0.999887
ADH5	-1.04517	0.0116199	0.321369		ANGPTL1	-1.11573	0.0281531	NA		ANGPTL6	-0.911373	0.0140823	NA		ARG2	-1.04913	0.00117515	0.999887
ADIPOQ	-0.947029	2.40582e-07	7.87587e-05		ANGPTL4	1.04138	0.00494528	0.245243		ANKRD1	1.25423	0.0129165	NA		ARL17A	-0.890416	0.0119189	0.999887
ADIPOQ-AS1	-2.31362	4.97556e-21	1.14018e-17		ANKAR	1.20777	0.0102268	NA		ANKRD46	-0.963259	0.0213437	NA		ARL3	0.803151	0.0343206	0.999887
ADIRF	-2.02122	0.00106786	NA		ANKRD28	0.733293	0.0478159	0.876891		ANP32B	1.44102	0.0087917	NA		ARRDC1	-1.04916	0.00554727	0.999887
AES	-1.38918	0.0106375	NA		AP1AR	2.21811	0.0383107	NA		ANP32D	1.74957	0.0211298	NA		ASB11	0.963996	0.0451567	0.999887
AGAP2-AS1	-0.902155	0.01628	0.376294		APCDD1L	0.799806	0.00635547	0.294677		AP1S3	-0.739139	0.0195801	NA		ASB5	1.45538	0.0327134	0.999887
AGO2	-0.716758	0.00910711	0.292174		APLF	1.5549	0.0477119	NA		APOA1	1.43123	0.0192079	NA		ASH1L-AS1	-1.17123	0.0108513	0.999887
AGPAT1	-0.661459	0.0386363	0.509926		APLN	1.33176	0.00231608	NA		APOBEC3G	-1.04946	0.00972351	NA		ATG101	1.4167	0.0487174	0.999887
AGPAT2	-1.30233	0.000160749	0.0195347		APOD	-1.38327	0.0273132	NA		APPBP2	0.831107	0.0319114	NA		ATP1B1	-1.06663	0.0378875	0.999887
AGPAT4-IT1	-0.788412	0.0350058	0.495165		ARHGAP27	-1.21546	0.00574458	NA		APTR	-0.723426	0.0122826	NA		ATP5S	0.984616	0.0130524	0.999887
AGTR2	1.15599	0.0375471	NA		ARID4A	1.10403	0.0132794	NA		AQP4-AS1	-1.11103	0.0339038	NA		ATP6V1C2	-0.665576	0.0472312	0.999887
AGXT	-0.926114	0.0283464	0.464458		ARIH2	-0.699227	0.0452151	0.86496		ARFIP1	-1.32681	0.0165283	NA		ATXN3L	3.34446	0.0123144	0.999887
AHDC1	-0.590063	0.0233936	0.432212		ARL2	-2.04262	0.0200723	NA		ARHGAP28	-1.03626	0.0486166	NA		AVPI1	-1.20656	0.0267481	0.999887
AK4	0.602798	0.0480196	0.553418		ARL4C	1.87682	2.60728e-07	5.90747e-05		ARHGAP30	-0.628728	0.0184961	NA		B3GALT5-AS1	1.03991	0.041984	0.999887
AKR1C1	-1.29155	0.000443292	0.0427454		ARL6IP4	0.874751	0.0301099	NA		ARHGEF19	0.920255	0.0100036	NA		B4GALT1-AS1	-0.774707	0.0346188	0.999887
AKR1C3	-1.13165	0.0299009	NA		ARL8B	1.23978	0.0127159	NA		ARHGEF3-AS1	-2.14598	0.0303012	NA		BAG3	-0.69855	0.0397631	0.999887
AKR1C8P	1.00739	0.01262	0.330608		ARRDC3-AS1	0.769468	0.0164037	0.546415		ARL15	0.996444	0.0420484	NA		BAIAP2L1	-0.929798	0.00255816	0.999887
AKT1	-0.614584	0.0356045	0.497068		ATF7IP2	1.00081	0.0154106	0.521171		ARL16	1.89892	0.00905344	NA		BCCIP	-0.814178	0.0210659	0.999887
ALDH1L1-AS1	-1.42374	0.00258787	0.148788		B3GAT1	-0.957673	0.0207213	NA		ARTN	-1.31887	0.021528	NA		BEND2	1.62997	0.0201807	0.999887
ALDH1L1-AS2	-0.804099	0.0308967	0.485153		B4GALT4-AS1	0.836677	0.0406088	0.842152		ASXL2	0.849582	0.00872516	NA		BEND4	0.899289	0.017832	0.999887
ALDH3A1	-0.617975	0.0330052	0.493417		B4GAT1	-1.85975	0.0353289	NA		ATG7	-0.659593	8.29829e-05	0.00549762		BLOC1S6	-1.09124	0.0150681	0.999887
ALDH8A1	1.00397	0.0306006	NA		BAIAP2L1	0.80349	0.00840463	0.363118		ATL2	1.57494	0.00555702	NA		BMP6	-0.717798	0.035052	0.999887
ALKBH1	0.820865	0.0170776	0.38225		BANK1	-1.10659	0.0334872	NA		ATOH7	1.46005	0.00775152	NA		BOD1	-1.26305	0.0261729	0.999887
ALKBH5	-0.85049	0.0176465	0.384816		BCR	-0.708964	0.0245996	0.649499		ATP1B3	-1.25244	0.0372424	NA		BRAP	-1.04362	0.0337713	0.999887
ALPK2	0.605301	0.0114437	0.319852		BHLHE40	1.10842	0.000129663	0.0129731		ATP2B2	0.599417	0.00656028	0.122428		BRICD5	-1.41031	0.00657693	0.999887
ALX1	0.794878	0.0212692	0.411393		BHLHE40-AS1	1.53678	4.46758e-09	1.69857e-06		ATP6AP1L	0.780542	0.0499726	NA		BRK1	-1.34844	0.0317665	0.999887
AMZ1	-0.642302	0.00899723	0.291396		BIRC3	-1.27716	0.0415778	NA		ATP6V1A	-0.750086	0.0492171	NA		C10orf54	0.910892	0.0152299	0.999887
AMZ2	-1.22685	0.0175335	NA		BMS1P4	1.27688	0.0196682	NA		ATXN1L	-0.6124	0.0259872	NA		C11orf57	-1.30648	0.00102667	0.999887
ANAPC1	0.747014	0.0149384	0.360341		BNIP3L	1.34599	0.000843412	NA		AWAT2	-1.34181	0.00276695	NA		C12orf42	0.843374	0.0441281	0.999887
ANAPC10	-1.14079	0.0215699	NA		BOD1L1	0.687845	0.0440962	0.855376		B2M	1.74195	0.0383642	NA		C12orf49	0.891344	0.00580633	0.999887
ANAPC2	-0.951957	0.0185301	0.391059		BRCC3	1.25707	0.0163352	NA		BATF3	-1.83623	0.0132064	NA		C16orf47	1.15791	0.0148026	0.999887
ANAPC7	-1.00332	0.0263111	0.45179		BRD7P3	1.76083	0.0175585	NA		BAX	-0.831939	0.0395245	NA		C18orf8	-0.769538	0.0206347	0.999887
ANHX	-0.950132	0.035891	0.497099		BRINP2	-0.789523	0.0451035	NA		BHLHE22	-1.2297	0.038934	NA		C19orf81	1.37461	0.0251884	0.999887
ANKLE2	-0.735868	0.0193165	0.397809		BROX	1.64024	0.00262918	NA		BLOC1S2	0.944864	0.0320049	NA		C1QTNF8	-1.11592	0.0353194	0.999887
ANKRD12	0.716929	0.0101743	0.304864		BTN2A1	0.643999	0.0422077	0.855376		BMPR2	0.839255	0.0121958	NA		C1orf194	-1.23124	0.0291962	0.999887
ANKRD34A	-0.624524	0.0363126	0.500454		C10orf10	1.23134	0.000247873	0.0231741		BOK-AS1	-1.45484	0.00986474	NA		C1orf228	1.58333	0.0232156	0.999887
ANKRD37	-0.87189	0.0492165	0.559916		C10orf62	-1.27742	0.045446	NA		BRICD5	-1.59757	0.00133424	NA		C22orf24	-1.57086	0.00914149	0.999887
ANTXRLP1	1.46997	0.013058	NA		C11orf73	2.51059	0.031891	NA		BRMS1	0.92557	0.0133442	NA		C2CD4D	-0.951596	0.0329372	0.999887
ANXA5	-1.14617	0.0169775	NA		C11orf86	1.93451	0.0322205	NA		BSX	-1.01563	0.00709066	NA		C2orf47	-1.19798	0.0387748	0.999887
AOC3	-0.611669	0.000128935	0.0175275		C11orf95	-1.08043	0.0340925	NA		BTG2	0.921747	0.0311769	NA		C2orf88	-0.707656	0.0480726	0.999887
AP1G2	-0.699724	0.000788189	0.0641794		C14orf1	0.90347	0.00867998	0.368271		BTN1A1	0.755706	0.0122648	NA		C5orf45	-1.07833	0.00392873	0.999887
AP3M1	0.826896	0.000422384	0.0413138		C14orf132	0.617399	0.0439061	0.855376		BZW1	1.33316	0.0182293	NA		C5orf47	3.53567	0.00698191	0.999887
AP4B1	0.78101	0.0270994	0.456092		C15orf61	-2.24428	0.0360786	NA		C10orf111	-0.782163	0.0305246	NA		C5orf60	1.34001	0.0171154	0.999887
AP5B1	0.66733	0.00612431	0.244647		C18orf25	1.16425	0.0334875	NA		C10orf95	1.98653	0.00332959	NA		C6orf58	1.14024	0.0358958	0.999887
APOA1-AS	-1.63166	0.01189	NA		C19orf35	1.0746	0.0293019	NA		C14orf180	1.35847	0.0455786	NA		C7orf57	1.17971	0.0207872	0.999887
APOE	-1.6337	2.43048e-08	1.11392e-05		C19orf80	-1.84989	0.0365297	NA		C15orf39	0.857853	0.0280091	NA		C8orf58	-1.0071	0.0166545	0.999887
APOM	-0.979752	0.00147528	0.100702		C1QTNF1	1.37678	5.23313e-06	0.000746114		C16orf70	-0.604912	0.00682474	0.123874		C9orf135	1.51422	0.0222112	0.999887
AQP6	-0.844623	0.0102436	0.305991		C1QTNF1-AS1	2.61221	0.00208233	NA		C17orf112	1.5734	0.0196723	NA		C9orf163	-1.14829	0.0492642	0.999887
AQP7	-0.835901	0.00538254	0.232101		C1orf167	0.624875	0.047451	0.876891		C17orf77	0.792058	0.0300756	NA		C9orf173	-1.36588	0.043182	0.999887
AQP8	-0.735392	0.0324709	0.49087		C21orf62-AS1	1.919	0.0135848	NA		C17orf82	-1.83262	0.0137348	NA		C9orf47	0.898156	0.037222	0.999887
ARG2	-0.807514	0.00190517	0.120318		C2orf68	-0.805642	0.0430311	0.855376		C18orf54	1.35755	0.0218518	NA		CABYR	-1.35964	0.00745276	0.999887
ARHGAP19	0.886488	0.00802731	0.279466		C3orf14	-2.01274	0.0449177	NA		C19orf24	-1.63536	0.0422105	NA		CALR	-0.83264	0.01794	0.999887
ARHGDIG	-2.16197	0.0372813	NA		C3orf52	1.60585	0.00328021	NA		C19orf54	1.2084	0.0199128	NA		CANX	-0.63602	0.0485818	0.999887
ARHGEF39	-0.629833	0.00130969	0.0942093		C3orf58	-0.742195	0.042595	0.855376		C1QTNF3	-1.11467	0.0121105	NA		CARD17	2.41299	0.0306813	0.999887
ARHGEF7-AS2	-1.20563	0.0209202	NA		C3orf62	1.04463	0.0114665	NA		C1orf111	-1.13832	0.0224473	NA		CATIP-AS2	1.30231	0.0377232	0.999887
ARIH2OS	-1.39447	0.0179634	NA		C6orf120	0.908369	0.0484774	0.876891		C1orf145	0.700989	0.0444109	NA		CBLN1	1.40171	0.0148696	0.999887
ARL15	0.738833	0.0493324	0.560043		C7orf49	-0.908566	0.0157493	NA		C1orf52	1.18816	0.031736	NA		CBX2	1.07344	0.0228664	0.999887
ARL6IP4	-0.984373	0.0181755	0.387252		C9orf172	1.13048	0.00180774	0.109676		C20orf196	1.27709	0.0424903	NA		CCBL1	0.991626	0.0341341	0.999887
ARMC1	-1.33349	0.0472713	NA		CA12	0.711337	0.00106937	0.0733657		C2orf44	1.03507	0.0101867	NA		CCDC169	2.16334	0.0172169	0.999887
ARMC2-AS1	0.893604	0.0335421	0.494365		CA2	1.25189	0.0272347	NA		C2orf69	1.08973	0.0219921	NA		CCDC172	2.35579	0.00454509	0.999887
ARMC3	0.783273	0.00246517	0.145381		CA5BP1	-2.48883	0.0313281	NA		C2orf88	-0.925563	0.0042823	NA		CCNB2	-1.17937	0.0142552	0.999887
ARMC5	-0.633826	0.015706	0.366724		CA9	0.985167	0.010867	0.427409		C3orf70	-0.931991	0.0117044	NA		CCNC	-0.956821	0.0255501	0.999887
ARMC6	-0.941795	0.0195938	0.398864		CADM1	0.616007	0.0444582	0.859475		C4orf17	-1.0558	0.0264838	NA		CCT3	-1.0687	0.0138899	0.999887
ARNTL2	0.700625	0.00158897	0.106447		CAPN10-AS1	-1.26904	0.00933771	NA		C7orf72	1.30158	0.00292702	NA		CCT7	-0.797809	0.0394307	0.999887
ARPC5	1.87664	0.0290912	NA		CAPN7	1.29096	0.000258565	0.0237838		C8orf37-AS1	1.91626	0.00914498	NA		CD248	-0.951369	0.00620374	0.999887
ARRDC2	-0.855088	0.0208964	0.410382		CAPN9	-0.663994	0.0488568	0.878961		C8orf48	3.40661	0.0373113	NA		CD276	-0.608643	0.0459017	0.999887
ARRDC3-AS1	-2.05404	0.00436022	NA		CASZ1	-0.757998	0.038609	0.82597		CACYBP	0.858235	0.0249285	NA		CD81	-0.909823	0.0141875	0.999887
ARSK	0.994535	0.016894	0.38225		CATIP	1.1613	0.0288835	NA		CALCB	1.82762	0.00754533	NA		CDC25B	-0.742357	0.0117308	0.999887
ARTN	-1.82312	0.00108108	NA		CAV1	0.791564	0.0237573	0.648423		CALHM3	1.16119	0.0245947	NA		CDCA7	1.33997	0.0207095	0.999887
ASB12	1.70358	0.00170878	NA		CBFA2T2	-0.689049	0.04966	0.887809		CALML3	1.46906	0.00337755	NA		CDH18	1.00417	0.0366128	0.999887
ASB16	-0.74259	0.0177677	0.384816		CCDC154	-1.42202	0.031745	NA		CALML6	-1.35308	0.0465458	NA		CDK13	-0.712568	0.0228973	0.999887
ASPM	1.0793	0.0011763	0.0881732		CCDC30	1.99477	0.0159387	NA		CAMP	-1.54545	0.00991312	NA		CDKN1A	-0.703087	0.0216857	0.999887
ATE1	0.934335	0.0404592	0.518178		CCDC34	-1.85797	0.0465642	NA		CBX8	1.40018	0.0308541	NA		CEBPB-AS1	-0.668405	0.0439348	0.999887
ATF4	-0.758467	0.0275381	0.458236		CCDC85B	-1.38395	0.00388445	NA		CCDC105	0.782115	0.0377356	NA		CECR5-AS1	-3.62644	0.0407329	0.999887
ATG7	-0.641128	0.00165861	0.10904		CCNT2	-0.818698	0.0487421	NA		CCDC107	1.28903	0.00672055	NA		CENPI	1.81868	0.0150415	0.999887
ATN1	-0.749073	0.000126458	0.0174871		CD46	1.14715	0.0433287	NA		CCDC113	0.60283	0.0323783	NA		CHIAP2	1.16578	0.0339712	0.999887
ATOH7	-1.2927	0.00718023	0.26417		CD47	0.889881	0.0336281	NA		CCDC14	0.657977	0.0421847	NA		CHSY3	-1.15585	0.0169759	0.999887
ATP1A1-AS1	-1.06613	0.00957988	0.298047		CD8B	-1.63652	0.0106538	NA		CCDC152	-1.17268	5.30622e-14	3.51537e-11		CKAP4	-0.89025	0.0284368	0.999887
ATP2C1	-0.984869	0.00403078	0.194752		CDH8	1.01987	0.0185579	NA		CCDC159	-1.22766	0.0280478	NA		CLCA3P	1.4066	0.0260111	0.999887
ATP5A1	-1.05206	0.00136968	0.0961708		CDK18	0.754164	0.0264482	0.688741		CCDC163P	-0.924945	0.0199358	NA		CLDN23	-1.3874	0.0277657	0.999887
ATP5J	-1.29396	0.00533129	0.231133		CDX2	-0.970479	0.0427471	NA		CCDC25	-0.70457	0.0280745	NA		CLDN4	1.1357	0.0257434	0.999887
ATP6V1C2	-0.99723	8.07995e-06	0.00166167		CEACAM21	-1.13222	0.0359714	NA		CCDC42B	-0.732615	0.00111711	0.0336403		CLDN9	1.5487	0.0368301	0.999887
ATP6V1F	-1.23542	0.0192702	NA		CEBPD	0.910875	0.0131857	0.475938		CCKBR	0.764239	0.011023	NA		CLEC1B	1.87137	0.0244543	0.999887
ATPIF1	-0.961714	0.0179447	0.385484		CELF2-AS1	0.946995	0.0311219	NA		CD14	1.5046	0.0172887	NA		CLEC4G	1.03175	0.0351636	0.999887
AZIN2	-0.600707	0.0352663	0.496234		CEMIP	0.670617	0.011806	0.451877		CD1C	0.679857	0.0348018	NA		CLN5	-1.07085	0.00809821	0.999887
B3GALT2	-1.08611	0.0324654	NA		CEP68	0.603565	0.0266439	0.690682		CD248	-0.742884	0.00200282	0.0552862		CLTA	-0.85972	0.0495174	0.999887
B3GALT6	-0.802524	0.0394124	0.512679		CFAP44-AS1	0.871717	0.0389595	0.82597		CD3G	-0.841753	0.0338499	NA		CLVS1	-0.842461	0.0098163	0.999887
B3GNT9	-0.898627	0.0359813	0.497099		CFLAR-AS1	0.742656	0.000758028	0.0557379		CD7	-1.86275	0.00134017	NA		CMTM1	-2.5343	0.0132105	0.999887
B9D1	1.00603	0.0201307	0.403063		CHN1	-1.26851	0.0417037	NA		CD79B	1.49907	0.0255209	NA		CMTM6	-1.21443	0.028015	0.999887
BABAM1	-1.08449	0.00993804	0.302131		CHPT1	-2.37195	0.0279981	NA		CD81-AS1	-0.750635	0.000179239	0.00989547		CNNM3	-0.746283	0.0262141	0.999887
BACE1-AS	-1.49544	0.00964741	NA		CHST9	1.32439	0.00994463	NA		CD99L2	-0.738313	0.0400047	NA		CNOT6	1.01093	0.0233412	0.999887
BAG3	-0.758037	0.0195345	0.398252		CLDN14	1.32315	0.000678226	0.0537211		CDC23	1.15557	0.00847171	NA		CNTD1	-0.749283	0.0336356	0.999887
BBIP1	-1.49654	2.54893e-05	0.00439649		CLDN23	-3.4218	0.0109654	NA		CDCA3	0.798948	0.0422965	NA		CNTN6	1.56212	0.0125856	0.999887
BBOX1	1.05438	0.0219005	0.418221		CLK3	0.95069	0.0230016	NA		CDK8	2.31255	0.0266492	NA		COCH	-1.01699	0.0328831	0.999887
BCCIP	-0.641772	0.0462993	0.546495		CLOCK	0.706071	0.0115234	0.44404		CDX1	-0.852689	0.00894746	NA		COL26A1	1.35537	0.00529254	0.999887
BCL2L15	0.832563	0.0190053	0.394391		CLSTN2-AS1	-1.17446	0.0415993	NA		CEACAM7	1.44165	0.00505498	NA		COPA	-0.656496	0.0164672	0.999887
BEND5	1.31624	0.0396416	NA		CLU	-0.627777	0.0385523	0.82597		CELF5	-0.709559	0.00864753	NA		CP	-0.630323	0.0453736	0.999887
BLCAP	0.888008	0.0219918	0.418808		CNR1	-1.06308	0.0446497	NA		CEP170	0.854456	0.0103727	NA		CPA3	1.24202	0.04218	0.999887
BOD1L2	0.650531	0.0305591	0.483944		COASY	-1.10687	0.0249119	NA		CERS6-AS1	-0.690255	0.0312364	NA		CPD	1.10427	0.00164416	0.999887
BOK	-1.02014	0.00223511	0.135296		COG2	-1.38686	0.0435051	NA		CFAP44	-0.586852	0.00616704	0.120167		CPM	-0.624848	0.0196516	0.999887
BOK-AS1	-2.65452	6.09611e-10	4.4449e-07		COL11A1	1.11687	0.0234085	0.64492		CFAP58	0.853883	0.0429454	NA		CREB3L3	-0.783346	0.0316526	0.999887
BRAT1	-0.758033	0.0347087	0.495165		COL18A1-AS1	-1.01891	0.023192	NA		CFAP61	0.659866	0.0175014	NA		CRTC3-AS1	-1.20521	0.0307135	0.999887
BRCAT107	-3.33101	0.0162542	NA		COL5A1	1.11299	0.00202779	0.119222		CFC1	4.27886	0.0119335	NA		CSNK1G3	1.21595	0.0292411	0.999887
BRI3	-1.50895	0.00793478	NA		COL5A2	1.27778	0.000745697	0.0557379		CFLAR-AS1	-0.842986	0.00126729	NA		CSPG4	-0.784406	0.0329686	0.999887
BRICD5	-1.53201	0.0080915	NA		COL6A1	1.46676	1.23792e-09	5.04275e-07		CHAC2	-2.06989	0.00900904	NA		CTD-3080P12.3	1.45323	0.0246191	0.999887
BTBD6	-1.31902	0.0287198	NA		COL6A2	1.72753	2.79725e-12	2.65878e-09		CHADL	-0.739306	0.0407338	NA		CTNS	-0.658346	0.0379399	0.999887
BTD	-0.748911	0.0313792	0.485153		COL6A3	0.797652	0.00152204	0.09435		CHCHD7	-2.0991	0.0391528	NA		CTSD	-1.11611	0.00299063	0.999887
BTG1	-1.08315	0.00122207	0.0903377		COPG2IT1	1.10227	0.0372208	NA		CHKB-AS1	1.36829	0.0455334	NA		CTSK	-0.641482	0.0278746	0.999887
BTN2A2	0.60752	0.0113416	0.319193		COX20	0.770614	0.0147187	0.511834		CHRNA7	-1.08272	0.0435164	NA		CYP2B7P	0.870013	0.0313133	0.999887
BTN2A3P	0.59874	0.0435833	0.530843		COX4I1	-1.04052	0.0406912	NA		CISD3	-0.746284	0.000568735	0.0209326		CYP4F35P	0.911009	0.014442	0.999887
BUB1B	0.906622	0.039052	0.511792		CPE	1.86812	0.00339544	NA		CKAP4	-1.17121	0.00337486	NA		CYTL1	-1.88306	0.0186584	0.999887
C10orf95	-1.70536	0.014125	NA		CPN2	-0.618516	0.0398487	0.835504		CKS2	2.61838	0.0311423	NA		DALRD3	-0.795248	0.0278813	0.999887
C11orf21	-0.726255	0.0351436	0.495165		CPNE9	1.10719	0.0210783	NA		CLDN19	0.768084	0.0209777	NA		DCAF13	-0.989966	0.0149364	0.999887
C11orf58	0.900052	0.0428369	0.527981		CPZ	0.894145	0.0492672	0.883556		CLDN20	1.19064	0.0476663	NA		DCTN1-AS1	0.84788	0.0368439	0.999887
C12orf29	-1.27497	0.0387316	NA		CSH1	-3.68235	0.0260274	NA		CLEC4G	0.865615	0.0405154	NA		DDX49	-0.878464	0.0404212	0.999887
C12orf76	1.35137	0.0060042	0.24237		CSPG4	0.963415	0.000282559	0.0255783		CLEC6A	1.00913	0.0349422	NA		DEAR	-2.15314	8.1622e-06	0.206732
C15orf54	0.956036	0.0133126	0.34113		CTDNEP1	0.825359	0.0439955	NA		CLINT1	1.00168	0.0301718	NA		DENND1C	0.82529	0.0190626	0.999887
C16orf78	-0.885751	0.0359096	0.497099		CTDSPL2	1.76234	4.13368e-05	0.00436563		CLTB	1.15329	0.00239827	NA		DGCR2	-0.676476	0.0302971	0.999887
C17orf78	0.915026	0.0120936	0.326588		DAAM2	0.67142	0.0218644	0.62137		CLVS1	-0.58963	0.01143	0.174328		DHX32	-0.780098	0.0456634	0.999887
C19orf47	-0.639306	0.0315892	0.486236		DARS	0.901257	0.0490282	NA		CNBP	-0.872842	0.0307034	NA		DKFZp451B082	1.05382	0.0190057	0.999887
C1QBP	-2.27199	0.000763102	NA		DARS-AS1	0.950751	0.00147813	0.09435		COG2	1.15883	0.0447961	NA		DLD	-1.57889	0.00266278	0.999887
C1S	-0.596512	0.00295855	0.159791		DCAF12L1	-1.14754	0.0246583	NA		COL3A1	-0.823917	4.03114e-08	8.9021e-06		DLEU2	-0.848894	0.0319007	0.999887
C1orf115	-0.758891	0.0322398	0.490198		DCUN1D5	-0.650675	0.0391896	0.827771		COL6A3	-0.608874	3.88398e-06	0.000428856		DLG4	-0.688547	0.0309123	0.999887
C1orf162	1.05786	0.0125986	0.330608		DDIT4	1.85799	6.57279e-11	4.16496e-08		CORO1C	-0.590525	0.0329578	NA		DLX2	1.48687	0.0293319	0.999887
C1orf56	-1.4532	0.0076071	NA		DIAPH2-AS1	1.08915	0.0345086	NA		CORO7	-0.972503	0.0371572	NA		DLX5	-0.788292	0.0340233	0.999887
C1orf61	1.05397	0.00803154	0.279466		DIO1	0.876713	0.034746	0.802253		CPB2-AS1	-1.15327	0.0243495	NA		DMC1	1.52363	0.0380005	0.999887
C22orf15	-0.943768	0.00570916	0.238831		DLEC1	-0.673261	0.0471278	0.876891		CPSF4L	-1.15224	0.0191762	NA		DMRTA2	1.02887	0.0215569	0.999887
C22orf23	-1.16282	0.000784028	0.0641663		DLEU1	0.834633	0.00366658	0.195425		CRB2	-0.85354	0.00162261	NA		DNASE1L1	-1.01938	0.0112508	0.999887
C22orf42	1.16644	0.0117113	NA		DLGAP4-AS1	-1.0391	0.0444429	NA		CSNK1A1P1	-1.21954	0.0311894	NA		DND1	-0.973712	0.0209449	0.999887
C2orf49	-0.780861	0.0391463	0.51241		DNALI1	-0.750656	0.0479332	0.876891		CSTF1	-1.63195	0.00245997	NA		DOPEY1	-0.833734	0.00452884	0.999887
C3orf58	-0.631877	0.0297168	0.477562		DPAGT1	0.785586	0.00871763	0.368271		CTAGE7P	-0.992279	0.0206547	NA		DSG2-AS1	-1.09097	0.0025986	0.999887
C4orf33	1.32961	0.0425744	NA		DPH3P1	1.46474	0.00792926	NA		CTB-178M22.2	-1.41808	0.0339092	NA		DSN1	1.03587	0.0453373	0.999887
C5orf45	-1.76733	4.1756e-09	2.48077e-06		DPPA4	1.36398	0.0209672	NA		CTNNA2	-0.873585	0.0111119	NA		DST	-0.617923	0.0235809	0.999887
C5orf52	-1.24383	0.0312269	NA		DPT	1.03394	0.0412944	NA		CTSA	-0.723763	0.000508687	0.0192574		DTHD1	1.20645	0.00613296	0.999887
C7	0.595733	0.0124599	0.330363		DPYD-AS2	2.0253	0.0398502	NA		CUTA	-0.81975	0.031312	NA		DUS1L	-0.911697	0.0347237	0.999887
C7orf49	-1.69983	1.44346e-08	7.46918e-06		DPYSL2	0.636605	0.00709231	0.326071		CXCL3	2.24484	0.0167241	NA		EAPP	2.12785	0.00811367	0.999887
C9orf170	0.962034	0.0393918	NA		DYNLT3	-4.71121	0.00450629	NA		CYGB	0.91201	0.039844	NA		ECEL1	1.23891	0.0228509	0.999887
C9orf3	0.587684	0.0110212	0.316264		E4F1	1.09599	0.0435108	NA		CYP3A43	-0.721536	0.0177846	NA		EDIL3	-0.798397	0.0385005	0.999887
CA13	0.636047	0.0359581	0.497099		ECHDC2	-1.27622	0.0178682	NA		CYP4B1	0.926461	0.0414758	NA		EDNRA	1.28831	0.0134767	0.999887
CA4	-0.904191	0.0425758	0.526786		EDEM1	-1.28832	0.020693	NA		DDAH1	0.71536	0.0251278	NA		EDNRB	1.0356	0.03182	0.999887
CACTIN-AS1	-1.08521	0.00463529	0.211077		EFCAB7	1.29604	0.020047	NA		DDT	-2.81448	0.00462489	NA		EEF1E1	3.366	0.0488901	0.999887
CADM3-AS1	1.64024	0.044511	0.537031		EFHB	1.67825	0.0110397	NA		DDTL	-0.784985	0.010012	NA		EFCAB14-AS1	-0.945479	0.0373289	0.999887
CALR	-0.656508	0.0105184	0.309022		EFHD2	-1.94183	0.000866694	NA		DERL2	1.21762	0.0293183	NA		EGFR-AS1	-0.923016	0.00349402	0.999887
CANX	-1.06562	8.55001e-07	0.000236467		EGFR-AS1	0.811521	0.000719598	0.0557379		DFNA5	-1.27969	0.00042364	NA		ELAC1	-1.37346	0.0323804	0.999887
CAPN6	0.761937	0.00714688	0.263547		EIF4EBP1	1.42483	0.0127856	NA		DGKA	0.586737	0.0485965	NA		ELFN1-AS1	0.867524	0.0103926	0.999887
CASP10	0.652552	0.00821005	0.279528		ELAVL1	-1.22514	0.0147613	NA		DGKQ	-0.683715	0.0404584	NA		ENG	-0.652654	0.0282966	0.999887
CASP16P	-1.6271	0.000235716	0.0262578		EMILIN3	1.09795	0.00581869	0.277999		DHFR	-0.814594	0.0324109	NA		ENOSF1	-0.679348	0.0201788	0.999887
CBX8	-0.840262	0.0269994	0.455892		ENHO	-1.39137	0.0355248	NA		DHX8	0.679405	0.0328113	NA		ENPP4	1.42159	0.0100593	0.999887
CCDC127	1.9354	0.00491984	NA		ENO1	0.637206	0.00799343	0.350666		DLEU1	-1.06554	3.65221e-07	6.04898e-05		ENSA	-0.878453	0.0453001	0.999887
CCDC152	-1.7478	1.06635e-17	1.55503e-14		ENPEP	1.58103	0.00549007	NA		DLGAP1-AS3	-0.971517	0.0419477	NA		ENTPD3	-0.856313	0.0311679	0.999887
CCDC157	-0.92136	0.00163798	0.108127		ENTPD3	0.924143	0.0150279	0.516289		DMC1	-1.17736	0.0197952	NA		ENTPD5	-1.25976	0.0141319	0.999887
CCDC163P	0.664917	0.0410758	0.521449		ERCC6L	0.990346	0.0247898	NA		DMGDH	0.70997	0.044346	NA		EPHA5	0.821282	0.0242113	0.999887
CCDC42B	-1.36001	0.0106066	0.309347		ERO1A	0.776548	0.0388395	0.82597		DNAJB5	0.719363	0.0295058	NA		EPHB3	-0.862087	0.00656476	0.999887
CCDC59	-3.07289	0.0074589	NA		ERRFI1	1.01372	0.00151963	0.09435		DNAJB5-AS1	1.57449	0.045173	NA		EPS8	-0.955377	0.0174019	0.999887
CCDC73	-1.16663	0.00504885	0.223725		ETNK1	1.2641	0.016858	NA		DNM1P35	-0.6203	0.0315458	NA		ERCC3	0.952536	0.0381269	0.999887
CCDC88B	-0.707899	0.0231646	0.43107		ETS1	0.926384	0.00720409	0.326071		DPF1	1.15698	0.0296126	NA		ERO1B	-0.946095	0.0212214	0.999887
CCDC89	1.59438	0.0335312	NA		EVA1B	1.86302	8.91547e-09	2.99088e-06		DPM2	0.739723	0.0201731	NA		ETV5	0.86641	0.0366519	0.999887
CCL7	0.791434	0.0173869	0.383445		EVI2A	0.791014	0.0213812	0.618706		DPP4	0.60862	0.0450079	NA		EVI5	0.899704	0.0462138	0.999887
CCND1	-0.809202	0.00644617	0.251657		EVPL	-0.925028	0.0344372	NA		DPY19L1	-0.878754	0.0348998	NA		EXOC6	1.8815	0.0204026	0.999887
CCNH	-1.16644	0.0424382	NA		EXD3	1.00084	0.0430836	NA		DQX1	0.699335	0.0254729	NA		FABP5	-1.62962	0.0243583	0.999887
CCNL1	-1.03725	0.0186272	0.391611		F3	1.48533	0.00806515	NA		DRAP1	-1.17337	0.0407743	NA		FAM127C	-1.50546	0.0107351	0.999887
CCR1	1.06245	0.00384835	0.189179		FAAP100	1.35665	0.000504358	0.0429307		DSE	1.15946	0.0267336	NA		FAM138D	4.56159	0.00139708	0.999887
CD14	-1.33223	0.0255281	NA		FAM118A	-1.22916	0.018481	NA		DSG4	0.783024	0.0389774	NA		FAM13A-AS1	-0.912918	0.00476086	0.999887
CD1C	0.708746	0.00270547	0.152275		FAM13A	0.634757	0.0277918	0.70443		DTYMK	-1.34625	0.0435049	NA		FAM186B	-0.855953	0.0240434	0.999887
CD207	0.589361	0.0180617	0.386303		FAM13A-AS1	2.24953	6.45668e-12	5.26035e-09		DUS3L	0.704112	0.0474626	NA		FAM228B	-0.880328	0.0318567	0.999887
CD3EAP	-0.967464	0.000602399	0.0539837		FAM13C	-1.2117	0.0386639	NA		DUSP15	1.12562	0.0083489	NA		FAM72A	1.51302	0.0185882	0.999887
CD48	0.890695	0.0155542	0.365258		FAM157C	1.90241	0.049886	NA		DUSP2	-0.985879	0.0366499	NA		FAM81A	2.21705	0.0342006	0.999887
CD81	-1.08139	0.00909027	0.292174		FAM170B	-2.54221	0.0272386	NA		DYNLRB1	-0.868626	0.0182345	NA		FAM83E	1.46805	0.0303476	0.999887
CD81-AS1	-1.45955	2.8742e-06	0.000678015		FAM19A2	1.26183	0.036702	NA		DYX1C1	-1.73303	0.0263024	NA		FBXO22-AS1	-1.3401	0.000436495	0.999887
CDC6	-0.951023	0.0227074	0.426504		FAM209A	1.45327	0.0456816	NA		E4F1	-0.78082	0.0302661	NA		FDPS	-0.868917	0.029015	0.999887
CDCP1	-0.596669	0.00631995	0.2497		FAM219A	1.02251	0.00886629	NA		EBF1	-0.825642	0.0131544	NA		FGF13-AS1	-1.80431	0.0426173	0.999887
CDH3	-0.682953	0.00564172	0.236986		FAM27E2	-1.47385	0.0194426	NA		ECI2	1.4555	0.0448871	NA		FGF17	-1.54549	0.00499981	0.999887
CDHR5	-0.637497	0.0222664	0.420903		FAM27L	-3.99383	0.0112242	NA		EFCAB12	0.842934	0.0196832	NA		FGFRL1	-0.881712	0.0247744	0.999887
CDKL4	0.857191	0.0263447	0.45179		FAM60A	1.74773	0.0238628	NA		EFNA1	1.19734	0.0127153	NA		FGL1	1.85671	0.017768	0.999887
CDKN2C	-0.732566	0.00785302	0.278941		FAM73B	-0.939776	0.0312888	NA		EFNA2	-1.33382	0.00643963	NA		FLII	-0.756274	0.0118069	0.999887
CDR1	-2.81102	9.14839e-20	1.63055e-16		FAM78B	1.48347	0.0215658	NA		EFNB3	0.590722	0.0173872	NA		FLJ40194	-1.82439	0.0202533	0.999887
CEBPB	-1.72838	0.0159304	NA		FCAR	-1.04476	0.038907	NA		EIF2B5	0.843486	0.0013811	NA		FLJ45513	1.23203	0.00968999	0.999887
CEBPB-AS1	-1.93135	5.71939e-08	2.23768e-05		FCRL6	-1.04541	0.0399432	NA		EIF6	1.20822	0.0444569	NA		FMO6P	1.11657	0.0329654	0.999887
CENPT	-0.691974	0.0222895	0.420903		FCRLB	0.953484	0.0356239	NA		ENPP4	-1.19557	0.0118088	NA		FOSL2	-0.685886	0.0384832	0.999887
CEP128	1.10923	0.031709	NA		FEZF1	0.808498	0.0435556	0.855376		ENSA	0.877488	0.0193821	NA		FOXD1	-1.46146	0.00738321	0.999887
CEP162	0.797985	0.00739432	0.267748		FGF10-AS1	-1.41194	0.000138892	0.0136569		ENTHD1	-1.15993	0.0131557	NA		FOXO6	-2.20432	0.0106619	0.999887
CEPT1	-1.08804	0.00579923	0.240398		FGF16	-4.0824	0.0089073	NA		EPHA4	0.727236	0.010529	NA		FTL	-0.805587	0.0207512	0.999887
CERS1	-2.85938	0.0157192	NA		FGR	-1.19549	0.00919474	NA		EPM2A	1.43582	0.0187413	NA		FTMT	1.52868	0.02371	0.999887
CERS6-AS1	-0.730605	0.0282863	0.463948		FIBP	-1.31675	0.0271814	NA		EPM2AIP1	0.789047	0.0290248	NA		FUT6	0.710431	0.0384284	0.999887
CFD	-1.40894	0.0331325	NA		FJX1	-1.77292	0.0156155	NA		EPS8L3	0.605989	0.0341753	NA		FZD4	-0.757658	0.0158395	0.999887
CFHR1	1.57923	0.048204	NA		FKBP1AP1	0.729497	0.0450576	0.86496		ERC2-IT1	1.16118	0.0428639	NA		GALK1	1.4854	0.0352701	0.999887
CFLAR-AS1	-1.18999	5.68362e-06	0.00119962		FKBP9P1	1.0728	0.043864	NA		ERCC5	3.5618	0.0373763	NA		GATA6	0.93748	0.0338422	0.999887
CGB1	1.43982	0.0329792	NA		FLJ16171	-0.764423	0.0282852	0.707503		EREG	1.13887	0.0337374	NA		GATC	-0.696432	0.0191533	0.999887
CH25H	-1.57351	0.0073802	NA		FOXA3	1.39694	0.0173368	NA		ERO1B	-0.751617	0.0477314	NA		GBGT1	1.02789	0.0327883	0.999887
CHCHD10	-2.86519	9.94211e-06	NA		FOXC2-AS1	-2.40299	0.0112558	NA		ESRP2	0.722789	0.0260796	NA		GCM1	0.826624	0.0252225	0.999887
CHCHD7	1.34177	0.0336493	NA		FOXCUT	-1.07007	0.0118316	NA		EXOC3L1	-0.718273	0.0370551	NA		GCSHP3	1.36972	0.0338471	0.999887
CHI3L2	-0.998802	2.09096e-07	7.29153e-05		FOXI1	-1.21194	0.0400467	NA		EXOC4	0.738761	0.0121747	NA		GDF9	-0.764371	0.0417876	0.999887
CHMP1B	-1.1246	0.0113712	0.319193		FREM2	-0.669776	0.048438	0.876891		EXOSC2	1.48567	0.00831273	NA		GFRAL	0.868154	0.0449015	0.999887
CHST12	-0.968806	0.0365878	0.502487		FRMD4A	0.73581	0.0122786	0.457679		F2RL1	0.792632	0.00162535	NA		GGA1	-0.735374	0.0427684	0.999887
CHST8	-0.795023	0.0146967	0.358827		FRMD5	0.791644	0.0388921	0.82597		FAIM	-0.853626	0.0320462	NA		GGCX	-0.830965	0.00506673	0.999887
CIB1	-0.913874	0.00883452	0.288577		FRYL	-0.710502	0.0438311	0.855376		FAM133A	-1.93875	0.0148213	NA		GIP	1.8035	0.0255677	0.999887
CIDEB	-0.654057	0.00941747	0.295462		FSIP1	1.70338	0.0113984	NA		FAM149B1	-0.702553	0.0308252	NA		GJD2	-0.997872	0.0318627	0.999887
CITED2	-1.0953	0.0194433	0.397809		FSIP2	0.66152	0.013609	0.482065		FAM159A	2.16423	0.0118161	NA		GLI1	0.832562	0.0206026	0.999887
CLCN7	-0.834574	0.000753142	0.0639214		FTHL17	-1.52726	0.0269962	NA		FAM161B	-1.0892	0.00431478	NA		GLIPR1L1	-1.11047	0.042954	0.999887
CLDN18	-0.74398	0.0125968	0.330608		FUT8	-0.924771	0.0367348	NA		FAM162B	-2.11964	0.0346092	NA		GLIS3	-0.828453	0.0104406	0.999887
CLEC4GP1	-1.29647	0.00142875	0.0992149		FUT9	-1.20583	0.0392658	NA		FAM179B	0.633694	0.029277	NA		GLIS3-AS1	-0.836334	0.0270524	0.999887
CLMP	-0.852469	0.0118121	0.322612		FYB	-1.52777	0.00219569	NA		FAM209A	1.25535	0.0499795	NA		GNA12	0.683399	0.0307229	0.999887
CLNK	1.08458	0.00817125	0.279528		GABRE	0.802645	0.0231101	0.639791		FAM217B	-1.0308	0.0210395	NA		GNAL	-0.594815	0.0435009	0.999887
CLPS	-1.08024	0.0181961	0.387252		GABRG3-AS1	2.90829	0.0190444	NA		FAM26F	-1.62993	0.00989899	NA		GPC1	-0.802234	0.0224933	0.999887
CLU	-0.751299	0.0004613	0.0435607		GAPDH	0.923778	0.000617833	0.0503357		FAM35BP	2.81535	0.0410785	NA		GPC6-AS1	-1.33556	0.0129338	0.999887
CLVS1	-0.666825	0.00137273	0.0961708		GAS8-AS1	1.27563	0.0462945	NA		FAM78B	1.65038	0.00204319	NA		GPNMB	-0.796736	0.0207012	0.999887
CMSS1	1.16622	0.0298567	NA		GBE1	0.854384	0.0358139	0.816062		FAR2P2	1.41042	0.0280298	NA		GPR155	-0.906044	0.0237882	0.999887
CMTM4	0.618361	0.011782	0.322516		GIPC1	-1.40535	0.0272476	NA		FARP1	0.594626	0.00851217	NA		GPR182	-0.894138	0.0329438	0.999887
CMTM8	1.00665	0.00312907	0.166203		GLE1	0.839263	0.047049	NA		FAS-AS1	-0.907715	0.0387517	NA		GPR183	-0.799396	0.0485736	0.999887
CNEP1R1	1.14856	0.0411145	NA		GLIPR1L2	1.42246	0.0336159	NA		FBXL21	-1.67455	0.0266104	NA		GPR82	-1.15899	0.0149466	0.999887
CNGA4	0.89674	0.0246991	0.442043		GNB2L1	0.783836	0.0191221	0.583172		FBXO45	-0.944008	0.0443867	NA		GPS2	-1.13404	0.00931298	0.999887
CNR1	0.774894	0.00968953	0.299919		GNPAT	0.819434	0.0491295	NA		FBXW4P1	-1.4442	0.0373434	NA		GPSM2	-0.791523	0.0394083	0.999887
CNTN6	0.832867	0.00943063	0.295462		GNRHR	0.799658	0.00584952	0.277999		FCGR1B	0.723153	0.0354763	NA		GPT	-0.94429	0.0453722	0.999887
COASY	-0.620321	0.0489746	0.558749		GPR137C	1.24772	0.0247633	NA		FCHSD1	-0.825659	0.00870261	NA		GRM4	0.826748	0.00717489	0.999887
COL1A1	1.04732	0.0154121	0.3638		GPR149	-2.21164	0.00259393	NA		FDX1	1.95117	0.0173356	NA		GZMK	1.43765	0.0289587	0.999887
COL28A1	0.629417	0.047464	0.550919		GPR17	0.913116	0.0285049	0.709883		FGA	-0.709621	0.0172021	NA		HAVCR1P1	-1.00641	0.0379541	0.999887
COL4A2-AS1	-0.68546	0.0365446	0.502323		GPR174	-4.0053	0.0348026	NA		FGF14	0.668545	0.0281949	NA		HCG25	-1.15087	0.0118375	0.999887
COL6A2	-0.723386	0.0272103	0.456092		GPR88	-1.39797	0.0470646	NA		FGF5	0.963274	0.0215892	NA		HECTD2	-1.27039	0.0114965	0.999887
COL8A1	-0.655979	0.0368285	0.503824		GPR89B	1.01713	0.0374634	NA		FGGY	0.820266	0.0214616	NA		HIF1A-AS1	-0.868622	0.0128911	0.999887
COLEC11	-0.742877	0.031418	0.485153		GRIFIN	2.96162	0.0447326	NA		FKTN	0.683599	0.0372804	NA		HIF1A-AS2	-0.845399	0.00553014	0.999887
COMMD7	1.3316	0.0232945	NA		GRIP2	1.21384	7.30451e-06	0.000991849		FLJ22763	-1.2526	0.0257662	NA		HIST1H1E	-1.82952	0.0211721	0.999887
COPA	-0.734252	0.000143838	0.0186074		GTF2E2	1.67768	0.0133703	NA		FLJ34503	-1.09665	0.00890389	NA		HIST1H2AH	2.22089	0.0272789	0.999887
COPE	-0.979368	0.0247883	0.442542		GYS1	0.935745	0.000816681	0.0589561		FLJ37201	3.52746	0.00454042	NA		HIST1H2AJ	-2.7531	0.0333987	0.999887
COQ3	-2.37534	0.0216757	NA		HAPLN1	1.05419	0.0154441	0.521171		FLJ41278	-1.21088	0.0303927	NA		HIST1H2AL	-3.27226	0.0294927	0.999887
CORO1B	-0.734067	0.0497821	0.564349		HBG2	-4.56019	0.00307101	NA		FOXE3	1.48112	0.00198394	NA		HLTF-AS1	-1.30855	0.0117817	0.999887
COX17	-1.53957	0.0250086	NA		HCFC1-AS1	-2.59155	0.0211341	NA		FOXG1	-1.00456	0.0183829	NA		HMGN3-AS1	-0.870645	0.0441387	0.999887
COX20	-1.22601	0.00289767	0.157996		HCG18	0.610467	0.0294246	0.720209		FTCD	-0.972981	0.00891573	NA		HMMR	2.68056	0.00491785	0.999887
COX6A1	1.4679	0.0234966	NA		HDAC9	0.605775	0.0240039	0.648789		FTL	-0.858421	8.58512e-09	2.84382e-06		HMOX1	-1.11468	0.00377859	0.999887
COX6B1	-1.16617	0.00836874	0.279528		HDLBP	0.688404	0.00330207	0.177657		FXYD4	1.28037	0.0311878	NA		HOXA10-AS	-0.915353	0.0322801	0.999887
COX7A1	-1.51659	0.0379658	NA		HELLS	2.08406	0.0179734	NA		FZD1	-0.828741	0.0111898	NA		HOXD-AS2	-1.60204	0.00461338	0.999887
CPA3	1.10424	0.0172095	0.38225		HEXIM1	0.637646	0.0300112	0.731428		FZD9	-0.767974	0.0339656	NA		HOXD8	-1.58307	0.0081336	0.999887
CPEB1-AS1	-0.901604	0.0422625	0.526345		HIF1A	2.6826	1.96693e-23	5.6087e-20		GABRR3	-1.40903	0.0232944	NA		HRASLS5	-0.87576	0.0411089	0.999887
CPNE7	-1.12665	0.00175842	0.114198		HILPDA	1.95224	3.52033e-07	7.43571e-05		GADD45B	0.897009	0.0364345	NA		HRNR	-0.862026	0.00400699	0.999887
CRAT	-0.597079	0.0272821	0.456818		HIST1H2BG	-2.4319	0.00282208	NA		GAGE1	-1.46115	0.0498193	NA		HSF1	-1.03584	0.029363	0.999887
CRHBP	0.725312	0.0434645	0.530843		HMMR-AS1	1.22768	0.0451823	NA		GAS1	1.18048	0.0155252	NA		HSPA4L	-1.13985	0.0306084	0.999887
CRIPT	0.656038	0.0376562	0.507551		HMX1	2.1055	0.0352108	NA		GAS2L1	1.57754	0.01306	NA		HYI	-0.862082	0.0348269	0.999887
CRLF3	-1.07509	0.0382149	NA		HNRNPD	1.13452	0.0496949	NA		GDPD3	1.17915	0.0265024	NA		ID3	-1.18084	0.0323796	0.999887
CRYAB	-2.99606	1.16185e-37	1.86373e-33		HOXC-AS3	1.35964	0.00882011	NA		GEMIN7	-0.682973	0.0455116	NA		IER5L	-0.965158	0.0179661	0.999887
CTBP1-AS	-1.17616	1.99456e-06	0.000492226		HPDL	-1.52183	0.0496953	NA		GFI1	0.943475	0.0221652	NA		IFNA1	-1.60627	0.0355713	0.999887
CTD-2201E9.1	1.54741	0.00549709	NA		HPRT1	-4.411	0.0123877	NA		GFRA3	0.967829	0.0022324	NA		IGFBP5	-0.683453	0.013415	0.999887
CTPS1	-0.946698	0.0124539	0.330363		HRH3	1.17061	0.0307212	NA		GGPS1	-1.08664	0.0229136	NA		IKZF3	0.828997	0.0218819	0.999887
CTRL	-1.02792	0.0323915	0.49087		HSP90B1	0.6321	0.0433621	0.855376		GJA9-MYCBP	1.35537	0.0445981	NA		IL21-AS1	0.808492	0.0391443	0.999887
CTSD	-0.758187	0.00796964	0.278963		HSPA5	0.876305	0.0353584	0.8131		GLI4	1.86268	0.00574796	NA		IL22	-1.63539	0.03073	0.999887
CTSE	-0.588207	0.0256497	0.448199		HSPB7	0.605816	0.0263537	0.688741		GLIDR	-0.865155	0.0318705	NA		IL34	-1.13232	0.0264955	0.999887
CTSK	0.931451	0.00397098	0.193047		HSPG2	0.671964	0.00216721	0.123596		GLIS3-AS1	-1.27315	3.98708e-05	NA		IL3RA	-1.08026	0.00467946	0.999887
CTSO	1.35456	0.000842678	0.0680211		HTRA2	0.835637	0.000862307	0.0614717		GLRX2	2.87499	0.0349299	NA		ILK	-0.976725	0.0154677	0.999887
CTU1	-0.855181	0.0350195	0.495165		IARS2	0.979051	0.0410477	NA		GLYATL2	1.20193	0.0287378	NA		IMPAD1	-0.656632	0.0428154	0.999887
CWC27	1.29336	0.00923619	NA		ICA1	-1.22318	0.0404275	NA		GNB4	-1.04199	0.00632486	NA		INF2	-0.758133	0.0294766	0.999887
CX3CL1	-1.34787	2.48851e-05	0.00438661		ICAM1	1.28415	4.99919e-06	0.000731035		GNG5	1.76525	0.022086	NA		ING2	1.52773	0.0333759	0.999887
CXCL17	-1.04357	0.00084385	0.0680211		ICAM5	1.2912	0.00673081	NA		GNLY	-1.16225	0.0244531	NA		INPP5A	0.889958	0.0410891	0.999887
CYB5A	-1.78929	0.00768046	NA		ID1	-2.26995	0.0323658	NA		GOLGA8R	-1.31113	0.0322741	NA		INPP5B	0.674147	0.0398805	0.999887
CYB5B	0.734965	0.0417865	0.524647		IER3	1.70315	4.49115e-11	3.20163e-08		GP9	-1.04618	0.0490323	NA		INTS4P2	-1.02229	0.0438747	0.999887
CYB5R1	-1.2375	0.00336751	0.173692		IFITM10	-0.909542	0.0483673	NA		GPAT3	1.00517	0.0176366	NA		IPO9-AS1	-0.835567	0.0240639	0.999887
CYBB	1.30506	6.36515e-05	0.00981763		IGF1R	-0.610522	0.0293709	0.720209		GPD1L	-0.945731	0.0173313	NA		IPPK	-0.674221	0.0266149	0.999887
CYCSP52	2.65303	0.00997209	NA		IGFBP1	1.19615	0.00119854	0.0794799		GPR119	-1.51052	0.0127448	NA		IQCK	-0.732363	0.0319188	0.999887
CYGB	-1.2972	0.00112808	0.0849555		IGFBP5	0.63279	0.0178978	0.56083		GPR153	-0.807348	0.0137194	NA		IRF7	-0.757702	0.0367844	0.999887
CYP1B1	-0.786958	0.0127985	0.33274		IL13RA2	2.4078	0.0182305	NA		GPR20	-0.675153	0.0308779	NA		ISG15	1.47426	0.0234919	0.999887
CYP1B1-AS1	0.932139	0.01745	0.383445		INA	1.23908	0.0168167	NA		GPR21	0.843605	0.0471635	NA		ISOC1	1.78908	0.0376789	0.999887
CYP3A4	0.678501	0.0339467	0.495165		INPP5E	-0.970249	0.0203357	NA		GPR3	1.53886	0.00266614	NA		ITFG1-AS1	-0.768528	0.0497185	0.999887
CYP4F62P	1.28683	0.0181984	NA		INSIG2	1.31901	0.0316061	NA		GPR52	1.86686	0.00850873	NA		ITIH4-AS1	-1.69551	0.0461451	0.999887
CYP7A1	0.813911	0.0338008	0.494365		INSL5	3.05289	0.0121103	NA		GPR87	-1.96386	0.0216111	NA		IVNS1ABP	-0.807266	0.0275534	0.999887
DALRD3	-0.857065	0.00617681	0.244647		INTS4	1.12792	0.011674	NA		GRM1	-0.870151	0.00318926	NA		IZUMO2	1.20462	0.0197306	0.999887
DBN1	-0.659473	0.0420324	0.524825		INTS4P2	1.21835	0.0480743	NA		GSN-AS1	-0.635545	2.58924e-05	0.00214421		JMJD1C-AS1	-0.879652	0.023124	0.999887
DCAF8L2	0.976661	0.0330657	0.493844		IPW	0.887604	0.0202091	NA		GSTM3	0.85022	0.0328031	NA		JMJD8	-0.796452	0.0172714	0.999887
DCN	0.866983	0.0232074	0.431072		ISG15	-1.74063	0.0265393	NA		GSTP1	-0.993777	0.0382621	NA		KANSL1L	-0.867258	0.0117601	0.999887
DCSTAMP	1.00104	0.00309295	0.16483		ISM1-AS1	-1.33002	0.0031096	NA		GUSBP11	-0.593522	0.044973	NA		KAZALD1	-0.878386	0.0484036	0.999887
DCTPP1	-1.09394	0.0412986	NA		ISM2	-0.9299	0.0200645	NA		GUSBP4	1.01498	0.0450241	NA		KCCAT211	1.77743	0.0382431	0.999887
DCUN1D5	0.773067	0.0202804	0.403063		ITGA6	0.926665	0.0152739	0.521171		GUSBP9	4.22091	0.0180007	NA		KCNJ6	-0.914663	0.0147506	0.999887
DDN	0.628122	0.0190836	0.395505		JAKMIP3	-1.12235	0.00857425	NA		H2AFV	-0.924748	0.00728246	NA		KCNK6	0.8782	0.0249659	0.999887
DDOST	-0.699099	0.016843	0.382149		JARID2-AS1	2.11166	0.00410043	NA		HAS1	-0.923856	0.0395295	NA		KCNMB2	-0.988797	0.00858127	0.999887
DDTL	-1.30333	8.89132e-05	0.0133295		JKAMP	2.05277	0.0294589	NA		HCFC1R1	-1.10267	0.0206225	NA		KDM4A-AS1	-0.716293	0.0450157	0.999887
DDX11L10	-1.4103	0.0147465	NA		JMJD4	1.22158	0.0284752	NA		HCG22	-1.03278	0.0114667	NA		KGFLP2	-1.20769	0.0229173	0.999887
DENND4A	0.651862	0.0331636	0.493944		JPX	0.882781	0.0197096	0.588842		HEATR9	0.790017	0.0142446	NA		KIAA1147	-0.691085	0.0158618	0.999887
DERL3	-0.76641	0.0155981	0.365269		JUN	1.66908	7.22472e-10	3.74569e-07		HECTD3	0.639148	0.0173305	NA		KIF15	1.1383	0.0438575	0.999887
DFFB	-0.858849	0.0127168	0.332074		KCNQ5-IT1	2.95405	0.0459848	NA		HES3	-1.3389	0.0490625	NA		KIF3B	0.72011	0.0373601	0.999887
DGAT1	-1.16486	2.71828e-06	0.000650804		KCNRG	0.9449	0.0181972	0.567012		HES5	-2.38754	0.00803723	NA		KIF4A	1.04195	0.0313805	0.999887
DGAT2	-0.795265	0.00256026	0.147731		KDM5A	0.809569	0.0329872	0.775877		HESX1	-1.87324	0.0014346	NA		KLF8	1.40055	0.016102	0.999887
DGKB	0.716332	0.00721895	0.26437		KDM5B	0.834215	0.0100892	0.39984		HEXIM1	-0.66978	0.010437	NA		KLHL2	-1.33484	0.049853	0.999887
DGKQ	-1.32566	0.000115857	0.0163023		KIAA1143	1.31638	0.0487711	NA		HIC2	0.722752	0.0261425	NA		KLHL31	1.13942	0.0142525	0.999887
DGUOK	1.00682	0.0227331	0.426504		KIAA2022	-0.879136	0.0248388	NA		HIGD2A	1.98957	0.037479	NA		KRT38	1.0207	0.00449643	0.999887
DHCR24	-0.631995	0.00234272	0.139184		KIF26B	0.892129	0.033241	0.77694		HINFP	-0.661087	0.00921325	NA		KRTAP1-1	-1.47249	0.0347698	0.999887
DHRS7	-1.20358	0.042453	NA		KIF9-AS1	-1.044	0.0350565	NA		HIST1H2AE	2.50721	0.0331571	NA		KRTAP10-2	1.7489	0.00982367	0.999887
DHX9	0.750736	0.0378425	0.507551		KIRREL3-AS2	2.37704	1.50019e-05	NA		HIST1H3B	2.80042	0.0459937	NA		KRTAP12-3	2.5926	0.00146647	0.999887
DIRC1	0.938444	0.0288918	0.471466		KLF16	-1.33968	0.0332611	NA		HMG20B	-1.50595	0.00100981	NA		KRTAP4-5	3.88073	0.0397259	0.999887
DISC1FP1	1.25583	0.0296839	NA		KLHL11	1.39365	0.0218995	NA		HMGA2	0.734834	0.0115295	NA		LAMA5-AS1	-1.5951	0.0455308	0.999887
DKFZp434L192	-1.38417	0.0446598	NA		KLHL12	-1.5638	0.0178996	NA		HMGN2	0.971728	0.0351477	NA		LAMP2	-0.804085	0.0319376	0.999887
DKK3	0.919363	0.00881665	0.288577		KLHL42	-1.10011	0.0428357	NA		HMX3	1.43873	0.0343347	NA		LARP1B	1.38303	0.0289721	0.999887
DLG4	-0.883692	2.07009e-05	0.00377344		KPNA1	0.693186	0.0214806	0.618706		HNMT	-1.29917	0.00437888	NA		LCE1D	4.77966	0.00310795	0.999887
DMXL1	0.730809	0.00525377	0.22839		KRT36	-0.985066	0.0422942	NA		HNRNPF	-0.692819	0.0329236	NA		LCE2B	1.88021	0.0444269	0.999887
DNAAF3	-0.81647	0.00351299	0.178895		KRTAP13-1	0.889166	0.0442386	NA		HNRNPLL	-1.24593	0.0405941	NA		LCT	0.643863	0.049283	0.999887
DNAH7	0.856543	4.45567e-05	0.00707658		LAMA5-AS1	-1.37035	0.0407453	NA		HORMAD2-AS1	-0.639437	0.0341214	NA		LDHAL6B	-1.35852	0.000802132	0.999887
DNAJA1	-1.74313	0.0124557	NA		LCA10	-1.98339	0.0109971	NA		HOXC13-AS	1.12269	0.0288935	NA		LDHD	1.13159	0.0273156	0.999887
DNAJC27	0.846515	0.0090439	0.291898		LCE2C	-1.56068	0.0491463	NA		HOXD12	-1.29792	0.0459638	NA		LDOC1	1.35428	0.03169	0.999887
DNAJC9-AS1	1.17117	0.000576182	0.0522178		LDHA	0.876705	0.0111816	0.436773		HPCAL4	-0.591294	0.023451	NA		LEAP2	-1.33627	0.0155025	0.999887
DNASE2B	0.594405	0.0350988	0.495165		LDLRAD2	1.22225	2.46187e-06	0.000390001		HPGDS	-1.79354	0.0163779	NA		LENG8	-0.964583	0.00356007	0.999887
DND1	-1.56882	0.0114616	NA		LEMD3	1.45378	0.031568	NA		HPSE	-0.598362	0.0296782	NA		LGALS3	1.33626	0.0433523	0.999887
DONSON	-1.09358	0.0498078	NA		LGI4	-1.20091	0.00583547	NA		HSD17B1	-0.89119	0.00884304	NA		LGALS3BP	-0.726773	0.0493102	0.999887
DPP7	-0.883213	0.0152677	0.362293		LHX2	-0.805199	0.0499357	NA		HSD17B12	1.4414	0.0336901	NA		LIMD1-AS1	-1.06809	0.00986859	0.999887
DPP9-AS1	-0.666115	0.023822	0.434964		LIN37	-1.57708	0.00988746	NA		HSPB6	-0.961614	4.91039e-05	0.00361459		LINC00052	0.963896	0.0285648	0.999887
DPRXP4	-1.64784	0.0297916	NA		LIN7B	1.4553	0.0170045	NA		IBA57	-0.702701	0.0318707	NA		LINC00184	1.09609	0.00895336	0.999887
DTWD1	1.17733	0.0149305	NA		LINC00102	2.774	0.00430762	NA		ICAM1	0.728408	0.0198013	NA		LINC00261	1.60014	0.00168287	0.999887
DUSP28	-1.45373	0.0126119	NA		LINC00115	2.38094	0.0195535	NA		ICE1	0.62362	0.0430113	NA		LINC00474	2.61241	0.034901	0.999887
DUXA	0.735765	0.0457455	0.54282		LINC00251	-4.43928	0.00259255	NA		IFI30	-0.881789	0.0458888	NA		LINC00630	1.40864	0.0399611	0.999887
DYNAP	0.702208	0.0112693	0.319193		LINC00301	-2.12538	0.0352091	NA		IGLL1	2.64299	0.021841	NA		LINC00659	1.56267	0.0267425	0.999887
DYNC1LI2	1.30855	0.00213141	0.130496		LINC00426	-1.88477	0.00788269	NA		IL12A-AS1	-0.800941	0.0444277	NA		LINC00925	0.927202	0.022928	0.999887
DZIP1	0.784	0.0059631	0.241896		LINC00485	1.39123	0.00453082	NA		IL18	-1.05323	0.0347983	NA		LINC00992	0.937667	0.0496602	0.999887
DZIP3	1.16547	0.00016856	0.0200287		LINC00595	1.78524	0.0149399	NA		IL3RA	-0.663012	0.0342104	NA		LINC01053	-1.77919	0.0450136	0.999887
EBNA1BP2	1.06657	0.0230617	NA		LINC00602	1.71137	0.00110987	NA		IMP3	1.70554	0.034521	NA		LINC01137	1.39828	0.0412467	0.999887
EBPL	1.74142	0.0157823	NA		LINC00623	-1.53506	0.0061573	NA		IMP4	1.61193	0.000667079	NA		LINC01233	2.36817	0.0191139	0.999887
EEF1A1	-1.14704	3.22653e-08	1.39883e-05		LINC00685	-4.00845	0.00197718	NA		INTS3	0.661787	0.0202238	NA		LINC01484	-3.34823	0.0211759	0.999887
EEF1B2	-1.05282	0.00834512	0.279528		LINC00861	0.927927	0.0392445	NA		INTS8	-0.927085	0.0197837	NA		LINC01547	1.15005	0.00227783	0.999887
EEF1E1	4.39458	0.0113398	NA		LINC00958	1.33458	0.00952499	NA		INTS9	0.798914	0.0169471	NA		LMLN	0.908777	0.00707381	0.999887
EEF2	-1.28315	0.00161638	0.107229		LINC00996	-1.23923	0.0387518	NA		IPMK	-1.30856	0.0293983	NA		LOC100129636	1.60068	0.0213274	0.999887
EEPD1	-0.758959	0.0120058	0.326185		LINC01160	-1.62049	0.0423266	NA		IPO9-AS1	-0.604143	0.00489185	0.106257		LOC100130744	-0.782892	0.0205096	0.999887
EFCAB5	0.588108	0.0309828	0.485153		LINC01203	3.34674	0.0203968	NA		ISYNA1	-0.68712	0.0428622	NA		LOC100133286	-0.891004	0.0132409	0.999887
EFNA3	-1.1881	0.0252482	NA		LINC01208	-4.0327	0.035407	NA		ITPKB-IT1	-1.82669	0.0158344	NA		LOC100134368	-1.26537	0.0372982	0.999887
EFNB1	-1.09604	0.00710253	0.262903		LINC01301	0.807706	0.0455743	NA		JAM2	-0.834263	0.0338729	NA		LOC100271832	2.27783	0.00976262	0.999887
EGFEM1P	0.668033	0.00845127	0.281259		LINC01330	1.12555	0.0434715	NA		JMJD8	-0.669352	0.000678136	0.0242846		LOC100288162	-0.848014	0.0175349	0.999887
EGFR-AS1	-0.592276	0.0386763	0.509926		LINC01547	-0.849156	0.0499383	0.889995		JRKL	-1.55874	0.00543232	NA		LOC100289650	-1.36154	0.0344714	0.999887
EGR4	-0.744183	0.0276741	0.459262		LOC100126784	0.92	0.00108061	0.0733657		KANK2	-0.616988	0.00970289	NA		LOC100289656	2.37005	0.0403246	0.999887
EHBP1	-0.624849	0.0316737	0.486236		LOC100128993	-1.84331	0.0315079	NA		KANSL1-AS1	-1.99461	0.0341427	NA		LOC100294362	-0.618053	0.0467826	0.999887
EHF	0.612172	0.021127	0.411284		LOC100129940	-0.675786	0.0244738	0.649499		KAT5	-0.590816	0.0286248	NA		LOC100505635	-0.883997	0.0304289	0.999887
ELAVL2	1.11107	0.00649741	0.251751		LOC100131347	-0.914201	0.0251167	NA		KCNA4	-0.906167	0.0184391	NA		LOC100506747	1.27393	0.0203194	0.999887
ELMO3	-0.790213	0.00601642	0.24237		LOC100288152	1.2513	0.0311627	NA		KCNG2	-1.10645	0.0443854	NA		LOC100506860	-0.665753	0.047689	0.999887
ENKD1	-1.00512	0.0374122	NA		LOC100288778	-1.41609	0.0235123	NA		KCNJ6	-0.938849	4.82038e-05	NA		LOC100507661	2.41124	0.0366915	0.999887
ENO1	-0.923067	8.33419e-06	0.00169226		LOC100335030	-2.1014	0.0401058	NA		KCTD12	-1.28785	4.26503e-10	1.88372e-07		LOC101926911	1.36802	0.0232328	0.999887
ENO4	0.79809	0.0348934	0.495165		LOC100379224	0.746701	0.00549014	0.267609		KDELR1	-0.587583	0.0434364	NA		LOC101926944	4.03345	0.0391883	0.999887
ENPP6	0.791513	0.0101869	0.304864		LOC100505716	0.881357	0.00451088	0.22766		KDM6B	-0.585232	0.0478885	NA		LOC101927189	1.56835	0.0476221	0.999887
ENTPD8	-1.10072	0.00721518	0.26437		LOC100506526	-1.52169	0.0290947	NA		KIAA1551	1.07565	0.0231642	NA		LOC101927257	-1.04617	0.00386298	0.999887
EOGT	0.911372	0.0126341	0.330608		LOC100507156	1.8539	2.12703e-12	2.42609e-09		KLF6	0.701048	0.0299571	NA		LOC101927267	0.733159	0.0482811	0.999887
EPAS1	-0.611234	0.00321455	0.168512		LOC100507389	-1.11495	0.0167966	NA		KLHL12	-1.58055	0.00615733	NA		LOC101927623	-1.17211	0.0489736	0.999887
EPS8L2	-0.707309	0.0230304	0.430571		LOC100507642	-1.48396	0.045111	NA		KLHL22	0.868067	0.0305459	NA		LOC101927817	-0.724101	0.0315339	0.999887
EQTN	0.853583	0.0336735	0.494365		LOC100653233	1.64546	0.0262025	NA		KLHL29	-0.694488	0.00344118	NA		LOC101927876	-0.834812	0.0265311	0.999887
ERC2-IT1	1.05622	0.0288418	NA		LOC101448202	1.40565	0.0221575	0.622485		KLK8	-1.47508	0.0128455	NA		LOC101927915	-2.6812	0.0159013	0.999887
ERI2	1.62011	0.00454219	NA		LOC101927572	0.750218	0.0269594	0.69107		KRCC1	3.53447	0.0365008	NA		LOC101927924	1.10468	0.0104887	0.999887
ERICH3-AS1	0.702245	0.00595745	0.241896		LOC101927746	-1.85827	0.0487311	NA		KRR1	-0.599168	0.00731142	0.129168		LOC101927950	-1.24564	0.0203499	0.999887
EXO5	1.23581	0.0487471	NA		LOC101927954	-1.30129	0.0147034	NA		KRT13	-0.64031	0.0384467	NA		LOC101928131	1.14872	0.0469661	0.999887
EXOC1	0.900703	0.0241388	0.436539		LOC101928002	1.11205	0.0462062	NA		KRT40	1.14101	0.00457978	NA		LOC101928314	-1.31893	0.0258103	0.999887
EXOG	-0.978695	0.0277076	0.459262		LOC101928063	0.671477	0.0471925	0.876891		KRT6B	0.905368	0.014753	NA		LOC101928445	-0.944305	0.0063283	0.999887
F9	0.891596	0.0118257	0.322612		LOC101928093	-1.56352	0.044887	NA		KRTAP1-3	-1.17144	0.0473781	NA		LOC101928539	1.39673	0.00782669	0.999887
FABP4	-2.37114	6.9403e-25	3.71098e-21		LOC101928266	-0.672371	0.0281676	0.707503		KRTAP10-6	-1.08281	0.00839597	NA		LOC101929023	1.74138	0.000495248	0.999887
FADS1	-0.729525	0.000698899	0.0609296		LOC101928371	0.825787	0.00848265	0.363734		KRTAP13-1	0.739524	0.0483561	NA		LOC101929122	-1.2555	0.0117026	0.999887
FADS2	-0.922319	6.07297e-07	0.000170906		LOC101928386	-1.58028	0.0271967	NA		KRTAP4-2	1.67703	0.0291138	NA		LOC101929378	3.42441	0.0404213	0.999887
FADS3	-1.05078	0.000782706	0.0641663		LOC101928961	1.49666	0.0287639	NA		KRTAP4-7	-1.74068	0.0040054	NA		LOC101929653	-0.707558	0.0448035	0.999887
FAM103A1	1.15079	0.0210334	NA		LOC101929315	-2.41535	0.0281452	NA		KRTAP5-1	-2.33355	1.59663e-05	NA		LOC102031319	-1.44864	0.0156215	0.999887
FAM105A	0.794724	0.0378109	0.507551		LOC101929319	-0.694858	0.0320188	0.769877		L3MBTL1	0.794265	0.0362619	NA		LOC102546226	-1.57601	0.0186251	0.999887
FAM106A	-1.19762	0.0303358	NA		LOC101929415	0.987419	0.0264702	NA		LBX2-AS1	-0.82019	0.0118339	NA		LOC102546298	-1.11832	0.0302718	0.999887
FAM120AOS	-1.67208	9.15605e-09	5.06456e-06		LOC101929504	1.25502	5.06222e-05	0.00524906		LCE2C	-1.70614	0.0246393	NA		LOC102724623	1.99872	0.0370768	0.999887
FAM126A	0.877791	0.0375624	0.507551		LOC101929715	1.59747	0.00185624	NA		LCMT1-AS2	-0.755669	0.0338016	NA		LOC102724814	-0.740668	0.0432442	0.999887
FAM132B	0.738785	0.00835346	0.279528		LOC101929723	1.62295	0.0455563	NA		LCP1	-0.706264	0.0254363	NA		LOC284661	1.32355	0.00288953	0.999887
FAM13A-AS1	-1.03118	0.000131408	0.0177136		LOC102031319	1.62559	0.0485789	NA		LDHA	0.626684	0.0479031	NA		LOC340512	-1.169	0.00900705	0.999887
FAM160B1	1.3484	0.00518011	0.226414		LOC102467226	3.12471	0.0138358	NA		LDHAL6B	-1.16641	0.00611382	NA		LOC344967	-0.975924	0.0372651	0.999887
FAM163B	-0.648053	0.039618	0.514169		LOC102723377	1.25561	0.0314538	NA		LEFTY1	1.38555	0.0404497	NA		LOC441242	-1.11037	0.0381077	0.999887
FAM166A	-0.660198	0.0341022	0.495165		LOC102724050	0.772385	0.011898	0.452362		LEMD2	0.944308	0.0194096	NA		LOC643542	-1.15036	0.00262219	0.999887
FAM169A	0.639725	0.0466217	0.548339		LOC102724084	-2.33363	0.0397998	NA		LGALS1	-0.979004	0.00982157	NA		LOC644285	-0.873085	0.00526073	0.999887
FAM172BP	1.36469	0.0469124	NA		LOC102724153	1.9529	2.29945e-07	5.70163e-05		LIM2	-0.995645	0.0224408	NA		LOC644919	3.20691	0.00629676	0.999887
FAM179B	0.696959	0.0163598	0.377232		LOC102724601	-1.03864	0.0180528	NA		LINC00163	-1.15138	0.029234	NA		LOC645513	-1.84128	0.0430832	0.999887
FAM195A	-2.07615	0.0170783	NA		LOC102724612	1.36876	0.0161144	NA		LINC00254	2.15467	0.0443352	NA		LOC646522	1.50675	0.0250229	0.999887
FAM214A	0.852235	0.0311896	0.485153		LOC102724814	0.637896	0.0462647	0.873668		LINC00298	-1.46724	0.028904	NA		LOC728084	0.975668	0.0428014	0.999887
FAM26E	0.937508	0.0072351	0.26437		LOC103091866	1.25317	0.0457856	NA		LINC00308	-2.13008	0.00468888	NA		LOC729080	2.04641	0.048906	0.999887
FAM26F	-1.28499	0.0172627	NA		LOC104054148	0.806641	0.0196591	0.588842		LINC00392	-2.58372	0.00865872	NA		LOC729930	4.11039	0.0252227	0.999887
FAM71D	0.799724	0.0146221	0.358609		LOC115110	0.894106	0.0115137	0.44404		LINC00448	-1.96983	0.0431257	NA		LOXL1-AS1	-0.72448	0.0382619	0.999887
FAM71E2	-0.6969	0.0205289	0.406048		LOC148696	0.872449	0.0020809	0.120065		LINC00462	-0.900732	0.0165176	NA		LRP1-AS	-0.706386	0.0448402	0.999887
FAM76B	3.53062	0.00552236	NA		LOC149684	0.990388	0.0441233	NA		LINC00477	-0.6458	0.0368988	NA		LRRC24	-0.885506	0.0395774	0.999887
FAM83C	0.824248	0.0228284	0.427792		LOC200772	-0.815981	0.0423894	0.855376		LINC00518	-1.05986	0.014788	NA		LRRC27	0.586389	0.0398803	0.999887
FAN1	-0.634629	0.016412	0.377232		LOC284395	0.969643	0.0301692	NA		LINC00552	1.52635	0.0163996	NA		LRRC42	-1.19176	0.0482929	0.999887
FASN	-1.41102	1.06196e-14	1.13566e-11		LOC400927-CSNK1E	3.63622	0.0321709	NA		LINC00587	1.51455	0.0320829	NA		LRRC75A	-0.710926	0.041055	0.999887
FBXL13	0.726052	0.0330953	0.493844		LOC440600	1.10429	0.0407114	NA		LINC00602	1.12649	0.0317295	NA		MAB21L1	-1.03151	0.0372401	0.999887
FBXO16	0.700619	0.0438867	0.53323		LOC442028	-1.98497	0.00450808	NA		LINC00634	-1.571	0.00928418	NA		MAB21L3	0.899439	0.03222	0.999887
FBXO17	-0.827517	0.026368	0.45179		LOC553103	0.866259	0.0275419	NA		LINC00673	0.985637	0.0394288	NA		MAGEB2	1.3594	0.0472361	0.999887
FBXO22-AS1	-1.43595	0.00866189	NA		LOC643441	1.29956	0.0218024	NA		LINC00692	1.46537	0.0124597	NA		MAPK11	-1.0655	0.0296872	0.999887
FBXO3-AS1	-1.74863	0.0350475	NA		LOC729348	-1.81209	0.0472425	NA		LINC00871	-0.914303	0.0198874	NA		MAPK1IP1L	-0.980124	0.0198602	0.999887
FBXO36	1.22497	0.0167998	NA		LOC730101	1.45232	0.043442	NA		LINC00905	0.965673	0.0321538	NA		MAPKAPK5-AS1	-0.880967	0.0129697	0.999887
FBXO42	0.832669	0.00206522	0.127908		LOC730202	-2.01012	0.0295299	NA		LINC00909	-1.04711	0.045251	NA		MCM3AP-AS1	-0.721339	0.0466795	0.999887
FBXO8	-1.08897	0.0263919	NA		LOX	1.3745	9.19947e-07	0.000154308		LINC00936	1.05569	0.0430654	NA		MDH1B	-1.26915	0.0356624	0.999887
FBXW4	0.684078	0.042544	0.526786		LOXL2	1.02094	0.000592506	0.0489719		LINC00937	2.58388	0.0258899	NA		MDK	-0.801349	0.036431	0.999887
FCGR3B	0.694496	0.0337316	0.494365		LPAL2	0.896464	0.0415263	NA		LINC00939	-0.68981	0.0422026	NA		MEA1	-1.1554	0.0261181	0.999887
FCHSD1	0.612503	0.0430318	0.528135		LRRC14B	2.21875	0.00470704	NA		LINC00969	-1.43592	0.0337825	NA		MEG8	1.29102	0.0245736	0.999887
FCMR	0.730373	0.0126278	0.330608		LRRC3C	-1.75447	0.0297023	NA		LINC00997	0.716498	0.0310452	NA		METTL12	-0.963851	0.0251374	0.999887
FCN2	0.867154	0.0201956	0.403063		LRRFIP1	0.954537	0.00150935	0.09435		LINC01040	1.61982	0.032725	NA		MFSD11	-0.661399	0.0355284	0.999887
FFAR2	-0.614873	0.0373597	0.506155		LRRN2	-1.1691	0.0218636	NA		LINC01069	-1.61508	0.00784739	NA		MIB1	0.959469	0.0371868	0.999887
FFAR3	-1.31081	0.0123646	NA		LRRN3	0.823542	0.0135111	0.481587		LINC01081	-1.28064	0.0146494	NA		MIR128-2	-4.40873	0.0128764	0.999887
FGFBP1	-1.26048	0.0101894	NA		LSAMP	1.72949	1.45125e-15	2.06912e-12		LINC01096	-1.42873	0.00707992	NA		MIR1914	-4.00101	0.0399544	0.999887
FGFRL1	-0.752722	0.012175	0.327683		MAB21L2	-0.841903	0.00956357	0.388207		LINC01170	-1.92306	0.029292	NA		MIR215	-4.12638	0.0398218	0.999887
FIGF	3.92625	0.0389161	NA		MACROD2-IT1	2.72406	0.0385738	NA		LINC01195	1.54889	0.0383111	NA		MIR3065	4.22598	0.0192083	0.999887
FKBP1AP1	-0.653995	0.035585	0.497068		MAFB	-1.48824	0.00100128	NA		LINC01220	2.28395	0.000559979	NA		MIR3074	-1.68631	0.0144057	0.999887
FKBP9P1	0.736592	0.0242124	0.436659		MAFF	1.02779	0.0294325	NA		LINC01226	0.687503	0.0347121	NA		MIR3141	-3.90151	0.0138748	0.999887
FKTN	0.60923	0.0393739	0.51266		MAFG-AS1	-2.03666	0.0348195	NA		LINC01258	-0.689244	0.0409874	NA		MIR3661	-0.777488	0.032152	0.999887
FLJ13224	-1.76247	0.0269909	NA		MAGEA3	2.33336	0.0251156	NA		LINC01270	0.829122	0.0106532	NA		MIR3918	-4.07412	0.0313447	0.999887
FLJ37453	-0.773521	0.0123871	0.330363		MAGEC3	-1.11442	0.0288183	NA		LINC01271	0.848974	0.0402723	NA		MIR4251	-4.20362	0.0240471	0.999887
FLJ38122	-0.72343	0.0328125	0.492754		MAK	1.0121	0.000434969	0.0381635		LINC01300	1.11306	0.0390828	NA		MIR4309	3.38678	0.0408182	0.999887
FLJ41278	0.918326	0.0235863	0.43262		MALAT1	0.596333	0.0198201	0.588842		LINC01311	2.75264	0.0482319	NA		MIR4497	-2.33495	0.0453338	0.999887
FLRT1	-0.641553	0.0324541	0.49087		MAP2K4P1	3.60213	0.0357549	NA		LINC01375	-1.75621	0.0063108	NA		MIR4513	-2.39105	0.0384557	0.999887
FOCAD	0.631866	0.0194456	0.397809		MAP3K14	0.876529	0.019607	0.588842		LINC01435	-1.87261	0.0427818	NA		MIR4665	-1.09485	0.00695409	0.999887
FOXJ1	-0.838245	0.0383385	0.509342		MCAM	-0.896552	0.0249047	NA		LINC01441	1.41211	0.0456003	NA		MIR4692	-4.01921	0.0489156	0.999887
FTCD	-0.714276	0.0328648	0.492754		MEG8	1.6419	0.00913133	NA		LINC01446	-0.828935	0.0193508	NA		MIR4711	-3.55249	0.033187	0.999887
FTH1	-1.77175	2.19828e-07	7.50269e-05		MEIS2	0.693852	0.0359995	0.816062		LINC01474	1.16759	0.0293058	NA		MIR548I2	2.10645	0.0418518	0.999887
FTL	-1.77983	3.41727e-07	0.000105416		METTL3	1.03644	0.00924487	0.382941		LINC01506	2.25036	0.0319328	NA		MIR920	-3.24794	0.0186465	0.999887
FZD6	0.952478	0.0460758	NA		MGC34796	1.40056	0.0238351	NA		LINC01531	-0.719729	0.0132639	NA		MMP24	-0.615411	0.0468799	0.999887
G0S2	-2.42695	0.000873768	0.0697319		MGST1	-1.1141	0.0218383	NA		LINC01538	1.12805	0.0364153	NA		MMRN1	1.67723	0.0101022	0.999887
GABPA	-1.07304	0.00133831	0.0954129		MGST2	1.37079	0.0414749	NA		LINC01559	0.663673	0.0322493	NA		MMS22L	0.751893	0.0429245	0.999887
GABPB1-AS1	-1.13356	0.0187529	0.391686		MICALCL	-0.896432	0.0269013	NA		LINC01560	-1.32347	0.038296	NA		MOCS1	-0.744096	0.0218847	0.999887
GAL3ST3	-0.752606	0.0116045	0.321369		MIDN	-0.822526	0.0330595	0.775877		LINC01591	1.33462	0.0131977	NA		MPHOSPH8	-0.767489	0.0304562	0.999887
GALK2	0.712532	0.0310273	0.485153		MIF	1.26764	0.0208552	NA		LMOD3	-1.14596	0.0219046	NA		MRAP	-0.965534	0.0309496	0.999887
GALNT1	0.963873	0.00994833	0.302131		MIF-AS1	0.61314	0.0270224	0.69107		LOC100128176	-0.972871	0.0253983	NA		MRPL32	2.57617	0.0380534	0.999887
GAPDH	-0.704558	0.0415978	0.523441		MINA	0.617921	0.0291112	0.718708		LOC100128494	-0.731184	1.52455e-07	2.88576e-05		MRPS18B	0.959158	0.030423	0.999887
GAPLINC	2.62392	0.0336544	NA		MIR1193	4.00641	0.0415081	NA		LOC100129148	-0.588276	0.00303809	0.0762394		MRPS27	1.06218	0.0177154	0.999887
GATA5	-0.899882	0.0345201	0.495165		MIR196A2	-4.10973	0.0358085	NA		LOC100129307	1.50117	0.0184642	NA		MS4A18	1.27084	0.00479309	0.999887
GBE1	-1.15325	0.011382	0.319193		MIR299	3.98556	0.043321	NA		LOC100130093	-0.792301	0.0106614	NA		MSN	-0.7092	0.0171295	0.999887
GBX2	-1.50776	0.00645438	NA		MIR302E	4.15021	0.0205003	NA		LOC100131347	-1.1795	3.6542e-05	NA		MSRB1	-1.25272	0.0292384	0.999887
GCFC2	-0.982711	0.00838182	0.279528		MIR31HG	-1.32538	0.0254139	NA		LOC100131626	-0.987044	0.0201819	NA		MTERF4	-0.674926	0.0326258	0.999887
GCNT4	1.44371	0.0386951	NA		MIR4284	-4.90036	0.00241228	NA		LOC100132781	-1.62391	0.00211874	NA		MTMR7	-0.669101	0.0280765	0.999887
GDAP2	0.663134	0.00501143	0.222682		MIR4322	-4.01113	0.0435954	NA		LOC100270746	3.44833	0.0334758	NA		MTMR9	0.971749	0.019168	0.999887
GDF9	-1.31085	7.69595e-08	2.9393e-05		MIR4715	3.91345	0.0167995	NA		LOC100289333	-2.55675	0.0174114	NA		MYCBP2-AS1	-0.853115	0.0127765	0.999887
GDI2	-0.850649	0.0447547	0.537123		MIR499A	3.93889	0.0281007	NA		LOC100303749	-1.67006	0.0287293	NA		MYCNUT	1.62183	0.0274592	0.999887
GEMIN8	0.800909	0.038945	0.511493		MIR6090	3.50876	0.0491391	NA		LOC100422556	2.1339	0.0497167	NA		MYH10	-0.807122	0.00558962	0.999887
GFM2	-0.913115	0.000472167	0.0442926		MIR6131	-4.14326	0.0301095	NA		LOC100505515	1.34755	0.038661	NA		NAB2	-0.822409	0.0320099	0.999887
GIMAP1	0.809526	0.0248294	0.442542		MIR6132	-4.25589	0.0207992	NA		LOC100505841	2.63293	0.0210834	NA		NADK2	-1.15537	0.0127093	0.999887
GJD2	-0.850581	0.0161473	0.373765		MIR635	2.07138	0.0148408	NA		LOC100506142	-0.826639	0.022291	NA		NANOS1	-0.751874	0.0334619	0.999887
GJD3	-0.614496	0.023565	0.43262		MIS12	2.10223	0.0245226	NA		LOC100506551	-0.791591	0.0128552	NA		NANP	-1.51303	0.0363152	0.999887
GLI4	-1.29631	0.0266157	NA		MKX	1.37038	0.0346099	NA		LOC100507387	1.718	0.00894102	NA		NCOA5	1.40381	0.00126321	0.999887
GLIPR1	-0.625045	0.0202181	0.403063		MLLT4-AS1	1.41495	0.039117	NA		LOC100507557	-0.99746	0.00607685	NA		NDUFC2	2.15117	0.0219082	0.999887
GLT8D1	0.735527	0.0376517	0.507551		MME	1.39406	2.51197e-05	0.00292362		LOC100652758	-0.689732	0.0476133	NA		NEIL1	-1.00878	0.0105562	0.999887
GLYATL3	0.764388	0.0147988	0.358905		MMP1	-1.80599	0.023763	0.648423		LOC100652768	-0.735203	0.00932575	NA		NEURL1	-0.690119	0.0408236	0.999887
GMPPB	-1.10794	0.0100273	0.303148		MMP13	-1.59682	5.29269e-07	0.000100614		LOC100996338	-1.4476	0.00309896	NA		NEUROG3	1.29841	0.0315709	0.999887
GNA13	1.29701	0.00239756	0.141916		MMP24	0.613559	0.033954	0.787154		LOC100996693	-1.63485	0.0380958	NA		NLRP14	1.17587	0.047605	0.999887
GNB2L1	-0.931367	0.00435331	0.205993		MMP3	-1.91781	4.73656e-08	1.35063e-05		LOC101593348	-0.895224	0.0104184	NA		NLRP6	-0.974426	0.0487331	0.999887
GNPTG	-1.47979	0.018046	NA		MRGPRG	1.42048	0.0369452	NA		LOC101927132	-1.03825	0.00303383	NA		NOL12	1.79375	0.00660508	0.999887
GOLGA7	-1.02233	0.0264155	0.45179		MRPL16	-1.71282	0.0394156	NA		LOC101927151	-0.966469	0.0138476	NA		NPHS2	1.40744	0.00431062	0.999887
GPAM	-0.725574	0.00042152	0.0413138		MST1	1.02324	0.0199384	NA		LOC101927156	-1.01406	0.0194903	NA		NPIPA5	-1.25316	0.0239365	0.999887
GPATCH4	1.18664	0.0131692	NA		MTERF4	-1.46659	2.69322e-07	5.90747e-05		LOC101927179	-1.589	0.0193008	NA		NPNT	1.15851	0.0129409	0.999887
GPC1	-1.12658	0.00107127	0.0818294		MTRNR2L8	1.79713	0.000216215	NA		LOC101927196	-0.934074	0.0283818	NA		NQO1	-0.940597	0.0190965	0.999887
GPD1	-0.833431	0.000928713	0.0737499		MXD1	1.33976	0.00213488	NA		LOC101927230	1.50746	0.0191744	NA		NRN1	-0.872439	0.0284674	0.999887
GPR101	-0.795582	0.0196416	0.39933		MYOF	0.615086	0.0170575	0.552384		LOC101927296	-1.16707	7.1235e-05	NA		NRXN1	0.688047	0.0150645	0.999887
GPR33	-1.21329	0.0465782	NA		NAGS	1.62867	0.000209535	NA		LOC101927543	-0.704082	0.0293667	NA		NSUN5	1.15706	0.0292294	0.999887
GPR82	-1.25078	0.0339973	NA		NAIF1	-1.11298	0.0203932	NA		LOC101927572	-0.850498	0.00748438	NA		NT5DC2	-0.917904	0.012024	0.999887
GPX1	-1.0357	0.0186884	0.391686		NANOS3	-2.24928	0.0336212	NA		LOC101927588	-1.2421	0.0391139	NA		NTN3	-1.55921	0.00169255	0.999887
GRHPR	-0.883181	0.0397618	0.51508		NAP1L3	-1.47425	0.0268902	NA		LOC101927766	0.675783	0.0127244	NA		NUDT12	1.66094	0.0049273	0.999887
GRIK1-AS1	-0.927677	0.0350455	0.495165		NAV2-AS2	0.945091	0.0387565	NA		LOC101927815	-0.750161	0.0125249	NA		NUDT2	1.46962	0.0176014	0.999887
GRIK2	0.591236	0.00183181	0.117041		NCOA7	-0.763148	0.0368722	0.819824		LOC101927948	-0.811692	0.00248679	NA		NXNL1	2.29497	0.0428078	0.999887
GRIN1	-0.827102	0.00931051	0.295158		NDRG1	1.04875	0.000148302	0.014335		LOC101928163	0.90405	0.0450433	NA		NXPE4	-0.899053	0.0475629	0.999887
GRINA	-0.893295	0.00366147	0.184513		NDUFA4L2	1.54984	3.70718e-07	7.55074e-05		LOC101928769	2.91268	0.0361487	NA		OGFOD2	-1.12817	0.00856232	0.999887
GRPR	0.842221	0.0443505	0.536926		NDUFA6	-1.08358	0.0333383	NA		LOC101928804	0.714885	0.0242092	NA		OGG1	-0.982963	0.0280369	0.999887
GS1-24F4.2	1.07141	0.0081852	0.279528		NFKBIA	-0.90964	0.0358826	NA		LOC101928809	-0.800647	0.0197634	NA		OIP5	-1.67008	0.0175835	0.999887
GSN-AS1	-0.75116	8.727e-06	0.00172827		NIPA2	1.11429	0.0103107	NA		LOC101928823	0.922629	0.0250342	NA		OIT3	1.12436	0.0256421	0.999887
GTF2E1	-0.804283	0.0259876	0.451155		NIPAL1	-1.82562	0.00768841	NA		LOC101929034	-1.41482	0.0210671	NA		OLFML2B	-0.631046	0.0432289	0.999887
GTF2H5	0.917496	0.023595	0.43262		NUB1	0.881787	0.00926632	0.382941		LOC101929058	-1.35872	0.0184114	NA		OPA1-AS1	-1.07298	0.0216009	0.999887
GTF2IRD1P1	-0.734835	0.0337885	0.494365		NUTM2A	1.80624	0.00536126	NA		LOC101929237	-0.726229	0.0111093	NA		OPN5	0.911015	0.0282187	0.999887
GTPBP6	-0.83785	0.00924393	0.295117		OCA2	0.807554	0.0323988	0.769877		LOC101929415	1.44691	0.00940543	0.153854		OR10G4	-1.61109	0.036328	0.999887
GUCY1A3	0.809038	0.00286491	0.157392		OOEP	2.39185	0.0131192	NA		LOC101929516	-0.737507	0.00930555	NA		OR10G9	-2.77429	0.0371864	0.999887
GUCY1B3	0.890392	0.00306598	0.163938		OR11H4	-1.30892	0.0288941	NA		LOC101929631	-1.24554	0.0379441	NA		OR13C8	1.48163	0.0298126	0.999887
GVINP1	0.740946	0.012038	0.326185		OR14J1	-1.41387	0.013115	NA		LOC102467224	-0.765419	0.0402308	NA		OR2A12	-0.966838	0.037488	0.999887
GYS1	-0.647193	0.00409368	0.19705		OR1A1	-1.97947	0.0060833	NA		LOC102546228	-1.33578	0.0187422	NA		OR2A25	1.75102	0.00167274	0.999887
H2AFX	-1.55987	0.0416753	NA		OR1G1	1.05293	0.0376393	NA		LOC102546298	-1.6052	0.0019223	NA		OR2L1P	1.47024	0.0121433	0.999887
HARS	-1.31845	0.0031542	0.166985		OR1J1	0.822979	0.0493774	NA		LOC102577426	1.81566	0.00533	NA		OR3A2	1.03424	0.0392147	0.999887
HBE1	-1.41337	0.0343771	NA		OR1N1	1.12734	0.0362488	NA		LOC102723809	1.68726	0.0143401	NA		OR4C13	1.70449	0.0137933	0.999887
HCN1	0.622181	0.0164157	0.377232		OR1Q1	1.27603	0.0447069	NA		LOC102724913	-2.09733	0.0254653	NA		OR4D11	1.08421	0.0463731	0.999887
HCRT	1.68002	0.0415163	NA		OR2M1P	0.97285	0.0427465	NA		LOC105616981	-1.12848	0.0153398	NA		OR4K1	2.29307	0.0154514	0.999887
HDAC5	0.605077	0.00595551	0.241896		OR2W3	1.43087	0.0391622	NA		LOC158434	-0.865982	0.0112387	NA		OR4K5	1.81924	0.0302448	0.999887
HDGFL1	-0.911612	0.0209435	0.410382		OR3A1	1.69486	0.00327953	NA		LOC283038	0.850997	0.024307	NA		OR52L1	1.36343	0.0078722	0.999887
HDGFRP2	-0.799423	0.00792327	0.278941		OR4A47	-1.21147	0.0204165	NA		LOC283335	-0.594988	0.00426828	0.0942577		OR6N2	2.20142	0.0322208	0.999887
HEXIM1	-0.888143	0.0196782	0.399442		OR52H1	-1.93452	0.021283	NA		LOC285696	0.713302	0.0355118	NA		ORMDL1	-2.07043	0.0180967	0.999887
HGD	0.666559	0.0459662	0.543467		OR5M11	-0.982388	0.0393692	NA		LOC339166	-0.63402	0.0285225	NA		OXR1	-0.84997	0.0323001	0.999887
HHLA2	0.80227	0.0151436	0.361384		OR6B1	1.20924	0.0360145	NA		LOC389199	-0.822382	0.0184535	NA		P2RY4	0.992734	0.0270408	0.999887
HIF1A-AS2	-1.31461	6.77205e-06	0.00141078		OR6C65	3.88233	0.0182593	NA		LOC400620	-0.737322	0.0348307	NA		P3H4	-1.14303	0.0195624	0.999887
HIST1H2AC	-1.91726	0.0158225	NA		OSCAR	1.6843	4.23545e-07	8.32923e-05		LOC400736	-4.60952	0.00216192	NA		P4HA3	-0.757876	0.0170116	0.999887
HIST2H2BA	-4.11292	0.0350176	NA		OSTCP1	-2.38224	0.0227881	NA		LOC407835	1.21656	0.0293703	NA		PAF1	-0.714525	0.039213	0.999887
HMBOX1	0.740994	0.0123782	0.330363		OTX1	-0.674952	0.0364449	0.819824		LOC440602	1.19245	0.0275798	NA		PAICS	-0.956032	0.011551	0.999887
HMBS	-0.788978	0.0212626	0.411393		P2RX2	-1.5129	0.0472441	NA		LOC442028	-0.991559	0.0306076	NA		PAPPA-AS1	-0.747382	0.0206555	0.999887
HMGA2	0.857193	0.00150151	0.102058		P4HA1	0.924443	0.0210874	0.613578		LOC554206	-2.49184	0.00678015	NA		PARP3	-1.0742	0.0175531	0.999887
HMGCLL1	0.733209	0.0406538	0.518796		P4HA2-AS1	1.03097	0.000762328	0.0557379		LOC641367	-1.18225	0.0258893	NA		PBXIP1	-0.771749	0.0257257	0.999887
HMGCS1	0.723238	0.0111274	0.317944		PACRG-AS1	-1.33343	0.020313	NA		LOC644838	-1.41553	0.02133	NA		PCBP1	-0.826149	0.0418502	0.999887
HNRNPAB	-1.30214	0.012512	NA		PAQR4	-0.927269	0.0184015	NA		LOC646813	3.91527	0.008467	NA		PCDHB14	0.887405	0.0464585	0.999887
HNRNPH1	-0.92716	0.0446223	NA		PCDHA8	-1.73705	0.029579	NA		LOC652276	-1.84221	0.00813831	NA		PCDHGA3	-1.15211	0.0144443	0.999887
HNRNPU-AS1	-0.95652	0.000329668	0.0338988		PCDHB10	-2.11025	0.0383318	NA		LOC91450	1.82921	0.0352669	NA		PCDHGC3	-1.03182	0.00346976	0.999887
HOTAIR	0.731385	0.0430252	0.528135		PCDHB9	1.1576	0.037797	NA		LONRF3	-1.24339	0.00767869	NA		PCNA-AS1	-0.944347	0.023083	0.999887
HOXA10-AS	-1.36649	0.00907015	NA		PCGF3	0.625549	0.00904359	0.379232		LOXL1-AS1	-0.804413	4.59898e-05	0.0035845		PDCL3	1.23122	0.0403092	0.999887
HP09025	-0.843843	0.0351594	0.495165		PCSK1	0.98581	0.000313548	0.0279401		LRP1-AS	-0.682195	3.5842e-06	0.000428856		PEG3-AS1	-1.72418	0.00643095	0.999887
HP09053	-1.58079	5.75239e-05	0.00904648		PDCD1LG2	0.928612	0.0323602	NA		LRRC26	1.49309	0.0405103	NA		PFN4	-2.01487	0.0204303	0.999887
HSD17B2	0.966994	0.00472694	0.213591		PDCL3	-1.28048	0.0395407	NA		LRRC37B	0.936249	0.0230366	NA		PHF10	-0.841791	0.0239907	0.999887
HSP90AB1	-1.18637	0.000771346	0.0641663		PFKP	0.990717	0.00187581	0.111435		LRRTM1	1.39547	0.00252588	NA		PIK3R5	-0.662491	0.0470034	0.999887
HSPA1A	-1.96166	0.0460885	NA		PGAM1P5	1.3326	0.00329713	NA		LRRTM4	-1.16678	0.00111316	NA		PITRM1-AS1	-0.779761	0.0119265	0.999887
HSPA2	-1.18742	0.0228952	NA		PGF	1.52054	0.0120237	NA		LTBP3	-0.591664	0.00569279	0.115855		PLA2G10	-2.29202	0.0468247	0.999887
HSPA7	-1.60644	0.00606448	NA		PI4K2A	0.98711	0.00529902	0.26052		LTC4S	1.90649	0.00659721	NA		PLA2G2E	1.88347	0.0385354	0.999887
HSPA8	-0.920329	0.000175085	0.020651		PKD2	1.11439	0.0129201	NA		LYZL6	0.687404	0.0390058	NA		PLCG1-AS1	-1.01918	0.000968464	0.999887
HSPB1	-1.61873	0.000741089	0.0635711		PLA2G16	1.40374	0.00745815	NA		MAB21L2	-0.778896	0.00518816	NA		PLCL2	-1.97708	0.0097935	0.999887
HSPB6	-1.63469	6.97831e-13	6.58465e-10		PLD3	0.795048	0.0274551	0.699002		MAFB	-0.653401	0.0283284	NA		PLCXD3	1.00486	0.0231858	0.999887
HSPB7	-0.60912	0.0378313	0.507551		PLEKHA4	0.914179	0.0208212	NA		MAGEB1	1.18919	0.0392843	NA		PLEC	-0.788749	0.00743374	0.999887
HSPBP1	0.592982	0.0232566	0.431072		PLEKHG1	0.718816	0.0184351	0.567012		MAGEB4	-1.16889	0.0210799	NA		PLET1	-1.22783	0.0355932	0.999887
HSPD1	-1.4173	0.00254203	0.147209		PLIN2	2.02586	6.01078e-10	3.42795e-07		MAGEB5	-0.943238	0.0294493	NA		PLOD1	-0.882965	0.00254206	0.999887
HTATSF1P2	-0.724246	0.0375664	0.507551		PLIN3	0.958336	0.0207155	NA		MAGEC3	0.82814	0.0314381	NA		PLTP	-0.818028	0.017537	0.999887
HTR1F	1.61252	0.00626077	NA		PLOD1	0.629774	0.0455052	0.865053		MAPK8	-0.733665	0.0239749	NA		PLXNB2	-0.664916	0.0342105	0.999887
HTR6	-0.660741	0.00675802	0.257427		PLOD2	0.689528	0.0485881	0.876891		MAPK8IP3	-0.67719	0.00482218	NA		PMP2	2.29655	0.0422948	0.999887
HTRA2	-0.669082	0.00677423	0.257427		PMS2P3	3.20186	0.000630279	NA		MASTL	0.802963	0.039865	NA		PMS2P1	-0.752789	0.0363897	0.999887
ICMT	-0.716594	0.0158992	0.369622		PNPLA2	-1.15874	0.0295231	NA		ME2	-1.11522	0.0154397	NA		PNMA1	-0.853316	0.0226556	0.999887
IDI2-AS1	-1.10731	0.0304985	0.483944		POM121L1P	1.12267	0.035642	NA		MEAF6	0.716914	0.0429308	NA		POLR3H	-0.855523	0.0084409	0.999887
IER3	-1.08033	0.0468687	NA		POMZP3	0.754915	0.00147211	0.09435		MED11	3.93941	0.00899888	NA		POM121C	-0.661442	0.0264018	0.999887
IFI44	1.11831	0.0284115	NA		POSTN	2.58417	2.80418e-05	0.00313574		MED14	1.1179	0.00529671	NA		PP7080	-1.61388	0.00130621	0.999887
IFI6	-1.06918	0.0367323	NA		POU3F2	1.58781	0.0366845	NA		MESDC2	0.867753	0.000108175	0.00682533		PPM1K	0.914678	0.0375653	0.999887
IFNA14	2.29918	0.00394906	NA		POU5F1P3	2.90659	0.00171625	NA		METTL2B	1.07434	0.0463998	NA		PPP1R16A	-1.05301	0.0395172	0.999887
IFNA6	3.18692	0.00276377	NA		PPDPF	0.68287	0.0421619	0.855376		MFAP2	-0.814029	0.00947094	NA		PPP1R35	-1.62387	0.0085825	0.999887
IFNG	1.77637	0.0322135	NA		PPFIA4	0.607249	0.020308	0.600087		MGA	0.656697	0.00417196	0.0936923		PPP2R2B-IT1	3.56189	0.0271582	0.999887
IGFBP3	-0.609888	0.0466971	0.548339		PPIL4	1.32053	0.0299087	NA		MGAT4B	-0.703355	0.00512877	NA		PPP2R3C	-0.954843	0.0286841	0.999887
IL12RB2	0.652473	0.0160291	0.371898		PPM1E	0.889943	0.0324944	NA		MHRT	1.12626	0.0467844	NA		PRDM15	0.716166	0.0401389	0.999887
IL21-AS1	0.600169	0.0241201	0.436539		PPP1R12A	-0.755695	0.0327824	0.775759		MICU1	-0.820354	0.0473474	NA		PRDX2	-1.28308	0.0261549	0.999887
IL24	0.998708	0.00382742	0.18891		PPP1R15A	0.702822	0.0360596	0.816062		MIMT1	1.36435	0.00579569	NA		PRDX3	-1.45781	0.0353637	0.999887
ILF3-AS1	-1.24185	0.0254621	NA		PPP1R27	-2.61748	0.019538	NA		MIR1282	-0.778416	1.62708e-05	0.00143725		PRKAA2	0.954746	0.0407023	0.999887
IMPDH2	-0.680689	0.0484332	0.555837		PPP2R2A	1.34871	0.0119524	NA		MIR153-1	0.747836	0.0200196	NA		PRKAR1A	-0.658122	0.0416803	0.999887
INAFM1	1.78404	0.0356812	NA		PPP2R5A	-1.55114	0.00137219	NA		MIR203A	3.87895	0.042205	NA		PRMT1	1.21172	0.0421986	0.999887
INF2	-0.59227	0.0433216	0.530475		PPP3CB-AS1	0.768413	0.015725	0.527527		MIR3158-2	-2.99624	0.0445586	NA		PRMT5-AS1	-0.935352	0.0175821	0.999887
ING1	-1.17994	0.0291464	NA		PPP3CC	1.64297	3.19121e-06	0.000485451		MIR3661	-0.613643	0.0445337	NA		PRMT7	-0.866325	0.0338626	0.999887
INO80E	1.18309	0.0394328	NA		PRB4	2.25027	0.00649221	NA		MIR3671	3.42277	0.0331752	NA		PRPS1L1	2.33641	0.0392381	0.999887
INSIG1	-1.34009	4.24703e-07	0.00012616		PRDM14	1.41303	0.0101439	NA		MIR3674	4.3349	0.0109272	NA		PRR34	-0.826857	0.0353677	0.999887
IPW	0.613797	0.027481	0.458236		PRDX5	-1.19949	0.0450195	NA		MIR4269	-4.29495	0.00400696	NA		PRRT3	-1.07041	0.0159681	0.999887
IQSEC1	-0.774331	0.00198828	0.124101		PRELP	-0.622728	0.0389114	0.82597		MIR4457	-4.23558	0.0322112	NA		PSAP	-0.860322	0.0162017	0.999887
IRAK1	-0.620818	0.046605	0.548339		PRICKLE2-AS1	0.82062	0.00234767	0.131262		MIR4665	-0.932791	0.0125637	NA		PSMA3	-0.960751	0.0173228	0.999887
IRF9	-0.656383	0.0355934	0.497068		PRICKLE2-AS3	0.684826	0.0128456	0.470125		MIR4706	-3.66113	0.0478201	NA		PSMB7	-0.709161	0.0411612	0.999887
IRX2	-1.05483	0.0147642	0.358837		PRKCQ-AS1	-2.46944	0.00197046	NA		MIR497HG	-0.866109	0.00376531	NA		PSMD7	-0.781867	0.0471943	0.999887
ITFG1-AS1	-1.12417	0.0193115	NA		PRLHR	-1.88113	0.0106249	NA		MIR513A1	-4.22887	0.0449626	NA		PSMG4	-1.20872	0.0255867	0.999887
ITGA2	0.732125	0.00958746	0.298047		PRNP	-1.05065	0.0324015	NA		MIR548AB	-4.55977	0.011516	NA		PTENP1	-1.07856	0.0289773	0.999887
ITM2B	-1.36732	0.00106354	0.0818294		PSIP1	0.704476	0.0469802	0.876891		MIR548AP	1.86076	0.0183189	NA		PTPMT1	-0.892511	0.0472365	0.999887
ITPK1	-0.634121	0.00977043	0.299919		PTCHD1	-1.04012	0.0311695	NA		MIR670HG	1.55642	0.0174246	NA		PTTG1	2.28311	0.0053258	0.999887
IYD	0.626232	0.0079292	0.278941		PTGES2-AS1	-1.27945	0.0322935	NA		MIR6723	-4.0011	0.01309	NA		PTTG3P	-2.36562	0.0273629	0.999887
IZUMO3	1.2054	0.0332592	NA		PTGIS	1.28067	3.23464e-06	0.000485451		MIR762HG	-0.843497	0.00891754	NA		PYCARD-AS1	-0.994903	0.0330138	0.999887
JMJD1C-AS1	-2.21309	0.000264142	NA		PTK7	0.926015	0.0119873	0.452738		MIR8078	-0.771143	0.000225502	0.0110532		RAB23	-0.6682	0.0464946	0.999887
JMJD8	-0.848166	4.37115e-05	0.00701176		PTMA	0.634022	0.0171403	0.552384		MIRLET7F2	4.24553	0.0165943	NA		RAB43	-2.40155	0.0302192	0.999887
JSRP1	-1.52033	0.0399683	NA		PTPN1	-0.817583	0.0322655	0.769877		MKX-AS1	2.26663	0.0330051	NA		RAB8B	1.28645	0.049708	0.999887
KBTBD11	0.756453	0.0191463	0.396291		PTPRN	0.829873	0.00748616	0.330958		MLLT4-AS1	-0.944531	0.0353047	NA		RAET1E-AS1	-0.878345	0.0410952	0.999887
KBTBD12	0.870099	0.00199944	0.124314		PUS10	1.14742	0.00705488	NA		MOK	0.746533	0.0262661	NA		RAMP2	-1.8222	0.0224329	0.999887
KBTBD13	-0.686949	0.00558072	0.23676		PXDC1	-1.04158	0.0464355	NA		MRPL16	-1.1081	0.0469521	NA		RAP1GDS1	1.06468	0.0376627	0.999887
KC6	1.36168	0.0340103	NA		PXT1	-0.967653	0.0459637	NA		MRPL4	1.22582	0.0448817	NA		RASA1	-0.831439	0.0148891	0.999887
KCNG2	-1.6552	0.00388405	NA		PYCARD-AS1	-1.16622	0.0268315	NA		MRPL43	0.779624	0.0160828	NA		RASA4B	2.28923	0.0476524	0.999887
KCNIP2-AS1	-1.96767	8.26686e-11	7.36715e-08		QRICH1	0.751769	0.0485024	0.876891		MRPL50	4.13831	0.00390862	NA		RBBP4	-0.62574	0.0451867	0.999887
KCNK3	-0.870242	0.000421788	0.0413138		QSOX1	1.02131	3.36548e-05	0.00362138		MRPL57	-1.35654	0.0332785	NA		RBM20	0.72461	0.0325603	0.999887
KCNMA1-AS2	1.09366	0.0204647	0.405779		R3HCC1	1.51848	0.000105683	0.0107627		MRPS11	1.23792	0.01285	NA		RBM5	-0.852699	0.0287857	0.999887
KCNMB2-AS1	0.770992	0.0468721	0.548414		RAB13	1.02527	0.0207324	NA		MS4A18	0.685973	0.0471652	NA		RBP7	1.45559	0.046055	0.999887
KCTD12	-0.777439	0.0349224	0.495165		RAB40A	1.08021	0.0356897	NA		MSH6	-0.682656	0.0448781	NA		RCBTB2	1.31564	0.0279357	0.999887
KCTD21-AS1	-1.11336	0.0130032	0.335345		RAB40B	1.8333	0.0424445	NA		MT4	-1.23835	0.026389	NA		RCN3	-1.13797	0.00307058	0.999887
KDM4A-AS1	-0.902879	0.0230991	0.430852		RAD18	0.941879	0.0164796	0.546415		MTIF3	1.42839	0.0371829	NA		REEP5	-0.781239	0.0297844	0.999887
KDM4E	-0.754591	0.0403054	0.517231		RAI1-AS1	1.03085	0.0436119	NA		MTMR1	0.96374	0.0231664	NA		REG1A	1.33854	0.0258628	0.999887
KHDC3L	-1.0281	0.0456777	0.54282		RASD1	-1.8555	0.000451558	NA		MUL1	-0.957199	0.0230414	NA		RHOQ	-0.873391	0.0196406	0.999887
KIAA0232	0.671582	0.00646121	0.251657		RBAK	-1.4916	0.0298226	NA		MVB12B	0.863102	0.0068958	NA		RMND5B	-0.727351	0.0376425	0.999887
KIAA1614	-0.694496	0.0311497	0.485153		RBM4	0.751569	0.0380578	0.82597		MXRA5	-0.622138	0.00336918	0.0783187		RNASEH2C	-0.814808	0.00614656	0.999887
KIAA1875	-0.649855	0.0117141	0.321806		RBM46	1.45314	0.0245382	NA		MYBPH	0.881441	0.0365614	NA		RNF144A	-0.594658	0.0492774	0.999887
KIF11	0.787382	0.0393476	0.51266		RBMS3-AS3	1.09328	0.0341395	NA		MYH3	0.763194	0.00582626	NA		RNF219-AS1	-0.64933	0.0364776	0.999887
KIF14	0.852287	0.0212076	0.411393		RBPMS-AS1	0.873335	0.0176941	0.55751		MYH7B	-0.58591	0.00377118	0.0861521		RNF32	-0.752959	0.0231802	0.999887
KLF15	-1.35887	0.00880624	NA		REC114	1.38349	0.0218461	NA		MYLK2	-0.64567	0.0307629	NA		RNY1	2.39515	0.0157742	0.999887
KLF3-AS1	-0.892853	0.0262842	0.45179		RERE	0.665677	0.0241759	0.649499		NAA40	0.894766	0.0203904	NA		ROCK1P1	1.1008	0.00857939	0.999887
KLF6	-1.07001	0.00103028	0.0798389		RGMB-AS1	0.942033	0.0268145	0.69107		NAB2	-0.768936	0.0239755	NA		RPEL1	1.266	0.0482201	0.999887
KLHL35	-0.92052	0.029315	0.474015		RGS18	2.10719	0.0263591	NA		NANP	1.50169	0.0306636	NA		RPL10	-0.842186	0.00853213	0.999887
KLK14	0.906334	0.00584343	0.240963		RNASEH2C	0.646264	0.0224935	0.628826		NARS2	1.36539	0.0204411	NA		RPS23	-0.799611	0.0397556	0.999887
KLK9	-0.746044	0.0300398	0.479471		RNF113A	1.43119	0.0278444	NA		NBPF15	0.811963	0.00923562	NA		RPSAP9	-2.44026	0.0229832	0.999887
KLRG1	0.878123	0.0211639	0.411393		RNF125	0.999232	0.00947001	0.388207		NCBP1	-0.690768	0.0181967	NA		RSPH3	-1.79905	0.0304207	0.999887
KRR1	-1.26856	0.00016346	0.0197148		RNF141	1.07211	0.00110748	0.0743056		NCBP2	-1.15574	0.0162253	NA		S100A11	-1.36973	0.00153684	0.999887
KRT14	-0.641034	0.0223033	0.420903		RNF169	0.70217	0.00606534	0.285873		NCK1-AS1	-1.11812	0.0245103	NA		S100A14	2.03244	0.0290879	0.999887
KRT16P1	-1.03216	0.00372928	0.185157		RNF186	1.79072	0.0281688	NA		NCKAP5L	0.731343	0.0295779	NA		S100A8	1.65499	0.0480043	0.999887
KRT23	0.621528	0.0339524	0.495165		RNF212B	0.660435	0.0453486	0.86496		NCOA7-AS1	-1.78248	0.0241571	NA		S1PR1	-0.758278	0.0374958	0.999887
KRT7	-0.700972	0.0351215	0.495165		RNF39	0.646816	0.0220089	0.62137		NDUFB10	2.16277	0.0169833	NA		SAMD10	1.10402	0.0472857	0.999887
KRTAP10-10	-0.647637	0.0444685	0.537031		RNU5F-1	1.87432	0.00747952	NA		NECAB1	-0.967929	0.0229308	NA		SAMSN1-AS1	-3.24969	0.0345677	0.999887
KRTAP13-3	0.875071	0.0132655	0.340467		RNVU1-6	-3.41819	0.0452565	NA		NEK1	-0.852942	0.0227281	NA		SBNO1	0.79657	0.0474072	0.999887
KRTAP19-2	3.56394	0.0264493	NA		RORA-AS1	1.19255	0.000890045	0.0626658		NEUROD6	-1.40547	0.0150925	NA		SDF4	-0.941511	0.025911	0.999887
KRTAP5-10	-0.699503	0.0430822	0.52835		RPL13	0.736766	0.00964347	0.388207		NIFK	1.73093	0.0479072	NA		SEC22B	2.50238	0.00363395	0.999887
KRTAP5-6	-1.9621	0.000696081	NA		RPL19	0.704295	0.0168979	0.552384		NLRP10	1.66499	0.0229413	NA		SEC24D	-0.588516	0.0482123	0.999887
KXD1	-1.05152	0.030951	NA		RPL21	1.08992	0.0491725	NA		NLRP11	-0.866843	0.00383398	NA		SEC61G	4.16004	0.020351	0.999887
LALBA	0.60562	0.0334702	0.494365		RPL36A	-2.02349	0.0326957	NA		NMB	-2.3298	0.0127075	NA		SENCR	-1.00015	0.0351808	0.999887
LANCL2	1.38282	6.1857e-05	0.00963347		RPS10	4.47799	0.0117878	NA		NME9	-0.68365	0.036334	NA		SEPHS1	-0.832874	0.0419924	0.999887
LAPTM4B	1.226	0.0179693	NA		RPS19	-1.33286	0.00173704	NA		NOM1	1.19224	0.00445529	NA		2022-09-02	-0.84503	0.00343666	0.999887
LBHD1	-1.2724	0.000146075	0.0187062		RPS2P32	-1.61843	0.030044	NA		NONO	-0.843623	0.0244182	NA		2022-09-06	1.50043	0.00184465	0.999887
LDHA	-0.917886	0.000141881	0.0185033		RPS8	1.13881	0.0456313	NA		NPBWR2	-1.1829	0.0275146	NA		SEZ6L2	1.05339	0.0207389	0.999887
LDLRAD2	-0.945251	0.0140403	0.350811		RPSAP52	-1.43698	0.0385077	NA		NPIPA5	1.25152	0.0299219	NA		SFMBT1	0.971739	0.0426525	0.999887
LGALS17A	0.744703	0.0126069	0.330608		RRP36	-1.23813	0.0397927	NA		NPIPB5	0.624358	0.00876917	NA		SFRP2	0.965411	0.0495187	0.999887
LGALS3BP	-0.822172	0.00974718	0.299919		RSPO3	0.967802	0.0147302	NA		NR1D1	-0.720636	0.00908912	NA		SFRP4	-1.30245	7.05328e-05	0.595485
LGALS8-AS1	-1.10746	0.0299045	NA		RTL1	1.13249	1.98409e-05	0.00240751		NR4A1	0.67526	0.0335729	NA		SFTPD	-0.836128	0.0144666	0.999887
LGI4	-1.17715	0.0044941	0.207752		S1PR2	0.839074	0.0127043	0.470125		NRL	1.11341	0.0222767	NA		SGCZ	1.19007	0.0285656	0.999887
LIN28B	0.725988	0.0189161	0.393498		SAMHD1	0.830103	0.04973	NA		NT5DC2	-0.585298	0.0203643	NA		SH3RF3-AS1	-0.871208	0.0184904	0.999887
LINC00238	0.812965	0.0271619	0.456092		SAP30	1.59186	0.011051	NA		NTNG2	-0.759167	0.0164023	NA		SHISA2	1.5648	0.0269252	0.999887
LINC00303	0.878501	0.0264673	0.452142		SAT1	-1.60696	0.00526138	NA		NUCB1-AS1	-0.66837	1.61355e-05	0.00143725		SIAH2	-1.53736	0.0309427	0.999887
LINC00308	-1.37015	0.0479765	NA		SBF1P1	-1.22228	0.00719451	NA		NUP133	-0.923025	0.04874	NA		SKIV2L2	-0.821	0.0148505	0.999887
LINC00440	0.674855	0.0384607	0.509342		SBF2-AS1	0.880383	0.0328997	NA		NUP210P1	1.40163	0.0409893	NA		SLC10A7	1.43308	0.0155261	0.999887
LINC00452	-0.696744	0.0407007	0.518982		SCARA3	-0.703116	0.0367958	0.819824		OPA1	0.890618	0.0496023	NA		SLC16A5	-0.850287	0.0348528	0.999887
LINC00507	0.885037	0.0445795	0.537031		SCGB2B3P	1.90302	0.0164313	NA		OPA1-AS1	-1.288	0.00351661	NA		SLC18A2	-0.838269	0.00765982	0.999887
LINC00548	0.717073	0.0167386	0.381242		SCGB3A2	1.65631	0.0152583	NA		OR13C9	-1.37945	0.0440782	NA		SLC22A12	0.991519	0.045987	0.999887
LINC00612	0.608107	0.0355688	0.497068		SCRG1	1.45981	0.000175188	0.0166516		OR1J4	1.03114	0.00654939	NA		SLC22A23	-0.675625	0.0235972	0.999887
LINC00624	0.861124	0.010185	0.304864		SDC2	1.13669	0.00104997	0.073024		OR1L3	1.1827	0.0405248	NA		SLC25A5-AS1	-0.672747	0.0367194	0.999887
LINC00645	1.08496	0.0385534	NA		SDCBP2-AS1	0.94097	0.0055708	0.26924		OR2A14	1.1946	0.0046349	NA		SLC45A2	1.02538	0.0356245	0.999887
LINC00667	0.792235	0.00416182	0.19869		SDHAF1	1.75594	0.0352947	NA		OR2B6	-0.816513	0.0462804	NA		SLC4A10	1.16302	0.0358958	0.999887
LINC00670	0.858206	0.00942056	0.295462		SEPHS2	-1.84652	0.0136976	NA		OR2C3	1.1807	0.00452554	NA		SLC5A10	-0.785068	0.0195339	0.999887
LINC00692	1.31159	0.00666446	NA		2022-09-09	0.612646	0.0172408	0.552384		OR2J3	1.22307	0.0227024	NA		SLC7A8	-0.60386	0.0344303	0.999887
LINC00707	0.831761	0.0280097	0.461865		SERPINB9	0.815033	0.0407233	NA		OR2T34	1.50616	0.0275168	NA		SLCO6A1	1.36134	0.0241923	0.999887
LINC00890	0.773751	0.0176809	0.384816		SERPINE1	2.35383	3.43526e-26	1.95913e-22		OR2V1	0.709082	0.0412585	NA		SLIRP	-1.91475	0.0171758	0.999887
LINC00904	3.79368	0.017188	NA		SERPINF1	0.756617	0.0371037	0.819824		OR2Y1	0.781997	0.0488005	NA		SLITRK1	1.05516	0.0321405	0.999887
LINC00920	2.19922	0.00672477	NA		SERTAD2	0.916921	0.0128598	0.470125		OR3A3	1.04955	0.01383	NA		SMAD1-AS1	-1.05223	0.00451935	0.999887
LINC00934	0.952015	0.0127315	0.332074		SFRP1	1.2528	1.90756e-07	4.94491e-05		OR52E6	2.26285	0.0150009	NA		SMG1P5	-2.80479	0.00226345	0.999887
LINC01004	0.664819	0.0470278	0.549307		SH2D5	-1.05825	0.0227379	NA		OR56A1	0.857078	0.0161576	NA		SMIM13	-1.21352	0.0443299	0.999887
LINC01094	1.45836	1.01661e-05	0.00198872		SH3BP5-AS1	1.40864	8.71866e-10	4.14354e-07		OR5AC2	1.80439	0.0389512	NA		SMPD1	-0.958758	0.0095012	0.999887
LINC01097	0.89311	0.0335261	0.494365		SH3D21	0.926489	0.0131596	0.475938		OR5P3	2.51986	0.000352121	NA		SNORA54	4.07582	0.0263823	0.999887
LINC01102	1.02601	0.0349758	NA		SHMT2	0.994647	0.000668266	0.0536778		OR8G5	1.09057	0.00226077	NA		SNORA70G	-1.47823	0.00666995	0.999887
LINC01118	-1.05445	0.0101866	0.304864		SKA2	1.45601	0.00215649	NA		ORC2	0.937467	0.0226817	NA		SNORA74A	3.76334	0.016419	0.999887
LINC01142	0.663999	0.0345343	0.495165		SLC16A11	-1.49802	0.022183	NA		OTUD5	-0.646337	0.0464425	NA		SNRPE	2.33441	0.0376867	0.999887
LINC01150	1.43707	0.00790699	NA		SLC16A14	1.38332	0.00810196	NA		P3H4	-1.12027	0.0242222	NA		SNX24	2.11567	0.0351775	0.999887
LINC01247	0.993643	0.0221188	0.419891		SLC16A8	0.822704	0.0184331	0.567012		PABPC1L2B	-1.42182	0.0449963	NA		SORT1	0.740149	0.0148852	0.999887
LINC01249	1.08617	0.00276954	0.154608		SLC1A1	0.971139	0.0101592	NA		PANX3	1.12491	0.0328097	NA		SOX12	-0.711498	0.0481019	0.999887
LINC01251	0.897151	0.0265788	0.452601		SLC22A10	1.06472	0.0335949	NA		PAOX	1.31835	0.0012393	NA		SOX3	-1.9906	0.0426944	0.999887
LINC01257	0.755828	0.00480764	0.216021		SLC24A3	0.847046	0.0141446	0.494888		PARGP1	1.3693	0.0380695	NA		SOX4	-0.72334	0.0433292	0.999887
LINC01337	1.82027	0.0177714	NA		SLC25A34	0.914323	0.0331434	NA		PARP10	0.752263	0.0492344	NA		SPAG5-AS1	-0.909333	0.00772281	0.999887
LINC01339	1.20628	0.00798228	0.278963		SLC25A43	-1.82008	0.00751323	NA		PAX7	0.614169	0.0147827	NA		SPANXD	-1.69177	0.0457924	0.999887
LINC01393	0.883213	0.0297415	0.477562		SLC2A2	1.1432	0.0255807	NA		PBRM1	-0.712587	0.0142351	NA		SPARCL1	0.96867	0.0494864	0.999887
LINC01416	1.08614	2.78924e-05	0.00470971		SLC2A5	0.815057	0.0219764	0.62137		PCA3	-0.596068	0.00794544	0.134971		SPHK1	-1.14631	0.0400131	0.999887
LINC01474	0.917963	0.0385278	0.5095		SLC30A2	-0.95166	0.0475912	NA		PCBP1	-0.868475	0.000277385	0.011856		SPPL2C	-1.09544	0.0410137	0.999887
LINC01479	1.06091	0.0359293	NA		SLC30A4	1.05659	3.35195e-05	0.00362138		PCBP4	0.902992	0.0209148	NA		SPRN	-0.692839	0.0406311	0.999887
LINC01482	0.845571	0.00123646	0.0903629		SLC35B2	-1.50802	0.00292698	NA		PCDH9-AS4	-2.43229	0.0143612	NA		SPRY2	1.55803	0.00504925	0.999887
LINC01488	-0.616245	0.0353561	0.497061		SLC38A4	0.85502	0.0490947	NA		PCDHA13	-0.887899	0.033059	NA		SRD5A2	1.15806	0.0254104	0.999887
LINC01522	-1.06326	0.0381971	0.509326		SLC38A5	1.10723	0.00476889	NA		PCDHA9	-0.799291	0.0127702	NA		SSTR2	-0.892992	0.0252339	0.999887
LINC01571	3.01348	0.0256893	NA		SLC51B	1.75443	0.0139394	NA		PCDHB15	-0.675602	0.0127829	NA		STAT3	-0.79517	0.0240546	0.999887
LINC01599	0.966554	0.0355157	0.497068		SLC6A6	1.46436	5.90549e-08	1.60376e-05		PCDHB4	-0.60152	0.0384124	NA		STK11	-0.81204	0.049184	0.999887
LINC01608	1.15072	0.0145477	0.357915		SLC7A1	-0.716633	0.0323919	0.769877		PCDHGA6	-1.03386	0.00734027	NA		STK38L	1.66928	0.014512	0.999887
LIPE	-0.979173	1.04229e-05	0.0019904		SLC7A10	-0.914872	0.0460438	NA		PCDHGB2	-0.686569	0.0285093	NA		SUGT1P3	2.6689	0.0285539	0.999887
LIPK	1.45268	0.0275297	NA		SLC7A11-AS1	-0.881581	0.00208424	0.120065		PCDHGC3	-0.712968	0.00823336	NA		SUMO2	-0.908517	0.0283356	0.999887
LIX1	1.34093	0.00178252	0.114833		SLC7A3	-1.26516	0.0223778	NA		PCSK7	0.586648	0.0427299	NA		TAF4B	0.911254	0.01014	0.999887
LMCD1-AS1	0.7222	0.0170429	0.38225		SLC9A3	1.38847	1.33552e-06	0.000217614		PDCD2	-0.74428	0.043665	NA		TAS2R39	2.16734	0.0136345	0.999887
LOC100128494	-1.49097	2.27785e-07	7.61228e-05		SLF1	1.41694	0.0216355	NA		PDCL3	1.47936	0.0350641	NA		TBPL1	-0.875847	0.0323363	0.999887
LOC100129148	-1.17942	7.04011e-05	0.0107553		SLFN12L	1.12844	0.0452649	NA		PDE4B	-0.632442	0.0371892	NA		TCEB3-AS1	-0.71174	0.0166253	0.999887
LOC100129175	-0.767503	0.0484421	0.555837		SMIM23	-1.50909	0.0266379	NA		PDE5A	-0.958071	0.00449716	NA		TCONS_00029157	1.7245	0.00342323	0.999887
LOC100129518	-1.17659	0.000573445	0.0522178		SMTN	0.959939	0.000726724	0.0557379		PDE6G	-2.7557	0.00170752	NA		TGM1	0.831707	0.0395149	0.999887
LOC100129520	1.31231	0.0443426	NA		SMTNL2	-0.997171	0.0412744	NA		PDGFRB	-1.03926	2.88303e-08	7.64003e-06		TH2LCRR	-0.972158	0.0243561	0.999887
LOC100129931	-0.620513	0.00463845	0.211077		SNAPC5	0.818634	0.0440671	0.855376		PDIA2	-1.51927	0.0311523	NA		THAP11	-1.38241	0.0223137	0.999887
LOC100130673	0.726051	0.0258397	0.450538		SNHG11	1.41064	0.0198857	NA		PDS5A	0.816644	0.015832	NA		THBS4	-0.605923	0.0430746	0.999887
LOC100130691	0.667267	0.0126158	0.330608		SNHG20	4.56136	0.00262668	NA		PDXDC1	-0.788171	5.09873e-06	0.000519678		THRIL	-1.03153	0.00695354	0.999887
LOC100130744	-0.880294	8.43987e-06	0.0016923		SNORA67	2.53954	0.0236741	NA		PER3	-0.734766	0.0261454	NA		TIFA	1.49179	0.0271058	0.999887
LOC100131626	-1.18794	0.0406318	NA		SNRK-AS1	-1.22644	0.00614951	0.287464		PEX11A	-0.776706	0.0294035	NA		TIMP3	-0.730857	0.0170254	0.999887
LOC100132215	-1.09364	0.000149291	0.0187092		SNX33	1.0412	0.00228168	0.128836		PEX12	-0.96535	0.0264945	NA		TLCD2	0.91809	0.030227	0.999887
LOC100133050	-0.961432	0.046795	NA		SOX17	2.29818	0.0495646	NA		PEX5L	0.842111	0.00072232	NA		TLE6	0.851627	0.0314733	0.999887
LOC100133286	-1.6127	5.93389e-10	4.4449e-07		SOX21	-1.73074	0.0225451	NA		PFN3	-3.13918	0.0306623	NA		TLR8-AS1	1.57672	0.0317283	0.999887
LOC100133315	0.904637	0.0253826	0.445251		SPAG4	1.9457	6.73094e-07	0.000123827		PGAM1	-0.992889	0.0156942	NA		TM4SF1-AS1	-1.77649	0.0158274	0.999887
LOC100272216	-1.43326	0.0497386	NA		SPATA31E1	-1.30066	0.00713066	NA		PHKA1	0.807707	0.0324808	NA		TMEM138	0.814705	0.0461551	0.999887
LOC100287042	-0.955722	0.0281991	0.463464		SPDYE5	0.751816	0.0439739	0.855376		PIGH	1.87071	0.00652376	NA		TMEM198	-1.27143	0.00100574	0.999887
LOC100288123	-1.23519	0.0221287	NA		SPEM1	-2.01861	0.0213306	NA		PIGL	1.45364	0.00667294	NA		TMEM211	1.33437	0.0256511	0.999887
LOC100288162	-0.928094	0.0083212	0.279528		SPIDR	0.663357	0.0204764	0.601944		PIKFYVE	-0.643871	0.0391046	NA		TMEM51-AS1	-0.822278	0.00425551	0.999887
LOC100288866	-1.15254	0.0032405	0.169319		SPIN2B	2.29978	0.0151481	NA		PKN2-AS1	1.35537	0.0445981	NA		TMEM53	-0.967387	0.0262273	0.999887
LOC100289511	-1.47967	1.32832e-08	7.10252e-06		SPPL3	1.02703	0.0143745	NA		PLAC8L1	-1.23381	0.040118	NA		TMEM64	1.25645	0.0340851	0.999887
LOC100289580	-0.983704	0.000747577	0.0637866		SPRR3	-1.53889	0.00897535	NA		PLBD1-AS1	-1.44131	0.0341296	NA		TMEM68	1.6769	0.0156709	0.999887
LOC100294145	1.1667	0.00813128	0.279528		SRRM1	0.703134	0.0150211	0.516289		PLCG1-AS1	-0.715857	0.00197199	0.0552862		TMEM75	-0.795493	0.0290107	0.999887
LOC100294362	-0.656315	0.00564357	0.236986		SRSF12	0.924756	0.0228964	NA		PLD3	-0.59584	0.0454135	NA		TMOD1	-1.16266	0.000141422	0.895482
LOC100505622	1.90724	0.0432155	NA		SRY	1.23664	0.0240044	NA		PLEKHA4	0.652879	0.0322622	NA		TNFAIP1	-0.837584	0.00910096	0.999887
LOC100505635	-1.14895	0.001752	0.114198		STARD3NL	1.94106	0.0247512	NA		PLEKHF1	-1.2649	0.0421975	NA		TNP1	3.91459	0.0448798	0.999887
LOC100505841	-1.41375	0.0447252	NA		STC1	0.720073	0.0427162	0.855376		PLN	-1.24643	0.0255309	NA		TOP1P1	1.48313	0.0319435	0.999887
LOC100506071	0.88455	0.0338083	0.494365		STC2	0.610941	0.037232	0.819824		PMPCA	0.725717	0.0497811	NA		TPD52L3	1.34106	0.0169216	0.999887
LOC100506321	-0.691738	0.0341192	0.495165		STK35	0.90133	0.00310692	0.170373		PMS2P9	-1.41758	0.042033	NA		TPMT	1.33233	0.0374315	0.999887
LOC100506368	0.998382	0.00261304	0.149544		STRADB	-0.848335	0.0473022	NA		PNLIPRP1	0.807975	0.037555	NA		TPPP	-0.885197	0.0492348	0.999887
LOC100506551	0.605811	0.0232721	0.431072		SULT1C2	-0.997494	0.00744296	0.330958		PNMA3	-1.76788	0.00808519	NA		TPRG1-AS1	-1.67955	0.0115493	0.999887
LOC100506682	2.28837	0.000361058	NA		SULT1C3	-1.35216	0.0067851	NA		POLR3B	1.22328	0.00450002	NA		TRAF6	1.25567	0.00682313	0.999887
LOC100506860	-1.03331	0.0127792	0.33274		SULT1E1	2.2361	0.0204516	NA		POLR3H	-0.625264	0.00211677	0.0572391		TRIM13	-0.795826	0.0139652	0.999887
LOC100507389	1.02692	0.000991612	0.0775924		SUMO1P3	1.03506	0.021269	NA		POTEA	1.77286	0.0125057	NA		TRIM51	2.06867	0.00145842	0.999887
LOC100508046	1.99424	0.0483089	0.555346		SYNE1-AS1	0.763812	0.00717154	0.326071		POTEB3	-1.32543	0.0407184	NA		TRIP6	-0.889151	0.0184249	0.999887
LOC100652758	-1.23838	0.00233586	0.139184		SYNPO	1.20439	8.04801e-07	0.000143431		POU3F4	-1.24537	0.0167625	NA		TRMT61B	-1.81715	0.0317239	0.999887
LOC100652999	-0.66062	0.00534859	0.231258		SYNPR-AS1	2.38228	0.0438183	NA		POU5F1P3	-1.96253	0.0310679	NA		TSNAXIP1	1.14497	0.0139895	0.999887
LOC101054525	0.943702	0.0138188	0.349633		TAB3	-0.982045	0.0152104	NA		POU6F1	0.657283	0.018615	NA		TTC28-AS1	-0.833818	0.0125074	0.999887
LOC101243545	-0.992398	0.00277584	0.154608		TAF10	0.812323	0.0239471	0.648789		PPDPF	-0.724016	0.0143102	NA		TUBB2B	1.36471	0.0347533	0.999887
LOC101926943	-1.554	6.57914e-15	7.53829e-12		TAF11	1.01751	0.032325	NA		PPP1CC	-1.59824	0.017532	NA		TUBB6	-0.691612	0.0354659	0.999887
LOC101927066	0.918586	0.0381279	0.508826		TAF7L	2.03934	0.0403601	NA		PPP1R21	1.23681	0.0157409	NA		TUBG1	1.16269	0.017519	0.999887
LOC101927087	1.44481	0.0462714	NA		TAF9B	2.56437	4.77853e-23	9.08399e-20		PPP3CB	0.821954	0.0403703	NA		TUSC1	-1.01384	0.0431645	0.999887
LOC101927178	-0.917848	0.0314023	0.485153		TAGLN2	-0.780898	0.0171444	0.552384		PRICKLE2-AS1	-0.615589	6.7714e-05	0.00472216		TWISTNB	0.970233	0.0412331	0.999887
LOC101927248	0.726763	0.0249033	0.442704		TARBP2	1.02874	0.0217285	NA		PRICKLE2-AS3	-0.620397	0.0117354	NA		TXLNA	-0.780854	0.0204982	0.999887
LOC101927438	-0.763901	0.0371039	0.50485		TBC1D22A-AS1	0.924275	0.0033006	0.177657		PRR11	0.876542	0.0466613	NA		TYMP	-1.11011	0.0120108	0.999887
LOC101927476	-1.43208	0.00029763	0.0316178		TCAF2	1.56403	1.84685e-05	0.0022897		PRR14L	0.608329	0.0191907	NA		TYMSOS	-1.02393	0.0484233	0.999887
LOC101927501	0.686493	0.0384841	0.509342		TCAF2P1	1.10203	0.000462205	0.0399387		PRR21	0.718413	0.0449121	NA		UBB	-0.832559	0.0492337	0.999887
LOC101927641	1.03317	0.0147363	0.358837		TCEB3	1.1222	0.00167288	0.102586		PRRT3	-0.899837	0.00489955	NA		UBE2W	0.858973	0.0284353	0.999887
LOC101927746	1.64472	0.0140168	NA		TCP11	-0.914841	0.0490494	NA		PRRT4	-0.82963	0.0338733	NA		UBQLN4	-0.800562	0.0162869	0.999887
LOC101927795	-1.23154	0.0100619	0.303389		TESC-AS1	2.70171	0.0400567	NA		PRSS53	0.945587	0.0390951	NA		UCHL5	-0.91625	0.00665803	0.999887
LOC101927849	1.14327	0.00646647	0.251657		TEX40	-1.43306	0.0172327	NA		PSAT1	1.7171	0.00406127	NA		UCK1	1.3307	0.0289953	0.999887
LOC101928137	1.00407	0.00447796	0.207604		TFDP1	1.10601	0.0370422	NA		PSMB7	-0.75041	0.00086913	0.0287899		UCN3	4.37485	0.0038267	0.999887
LOC101928324	1.17362	0.0175057	NA		TGFB2-AS1	-0.8917	0.00448757	0.22766		PTCHD3	-1.8105	0.00240232	NA		UNC5B-AS1	-1.95462	0.034728	0.999887
LOC101928371	-0.910989	0.00396337	0.193047		TGIF1	-0.847298	0.0452732	0.86496		PTCHD4	-0.682699	0.0383293	NA		UNKL	-0.721316	0.0285496	0.999887
LOC101928505	1.40729	0.0377938	NA		TGM2	1.53852	2.41859e-05	0.00287358		PTDSS2	1.01065	0.0132728	NA		URAHP	-0.830141	0.0188869	0.999887
LOC101928516	1.29917	0.0033106	0.171862		TGM5	-0.915271	0.0289698	NA		PTMA	-0.662062	0.00107017	0.0336403		URB2	0.746805	0.0284049	0.999887
LOC101928525	-1.09819	0.0179513	0.385484		THAP10	1.26059	0.0419294	NA		PTOV1-AS2	-0.737417	0.000329865	0.0132446		USP2-AS1	1.24598	0.015461	0.999887
LOC101928797	2.00167	0.00198112	NA		THAP4	-2.06128	0.00280592	NA		PTPN5	0.631729	0.0422294	NA		USP45	-0.807802	0.031202	0.999887
LOC101928804	0.700175	0.00483327	0.216566		THCAT155	0.845166	0.0339411	0.787154		PTPRJ	0.588635	0.0153441	NA		VIMP	-1.35605	0.0296671	0.999887
LOC101928812	2.16903	0.00155037	NA		THOC6	1.14923	0.000748973	0.0557379		PWARSN	-1.77328	0.0109084	NA		VLDLR	0.9904	0.0361428	0.999887
LOC101928940	0.905835	0.0419329	0.524647		TIGD3	-1.23359	0.0243802	NA		PWWP2A	1.02104	0.0465766	NA		VPRBP	-0.765919	0.0161561	0.999887
LOC101929057	-1.0325	0.000132606	0.0177262		TIGIT	1.04532	0.0248806	NA		PXYLP1	1.15529	0.0180378	NA		VPS18	-0.830192	0.014214	0.999887
LOC101929084	0.590458	0.00543497	0.232887		TIMM17A	-1.15238	0.0461772	NA		PYDC1	-1.76507	0.0429255	NA		VPS35	-1.0208	0.0355055	0.999887
LOC101929089	-0.779079	0.0392518	0.51241		TIMP1	0.937492	0.00146308	0.09435		PYGO1	0.832042	0.0194368	NA		VPS4B	-2.17154	0.0129559	0.999887
LOC101929162	-1.00055	0.026769	0.454027		TLR8-AS1	-1.72975	0.0448079	NA		QRFPR	1.29703	0.0073094	NA		VSIG8	-0.793459	0.0420012	0.999887
LOC101929207	1.63189	0.000757212	NA		TMEM80	0.697628	0.0430146	0.855376		R3HCC1	-0.753369	0.0416164	NA		VTN	-1.41206	0.00236956	0.999887
LOC101929268	0.843284	0.0346963	0.495165		TMTC2	-1.39274	0.00377564	NA		RAB10	1.01497	0.0128053	NA		WBP4	1.72312	0.0328669	0.999887
LOC101929384	-1.05148	0.0491019	NA		TMUB1	-1.42397	0.0143425	NA		RAB11B	-0.77763	0.0282097	NA		WDR1	-0.645791	0.0431744	0.999887
LOC101929431	0.754873	0.0199119	0.400823		TNC	1.27814	1.22013e-05	0.00158145		RAB11B-AS1	-0.722283	0.0387125	NA		WDR24	-0.717388	0.027804	0.999887
LOC101929454	1.78457	0.0409124	NA		TNFAIP3	0.654475	0.0387624	0.82597		RAB15	-0.806325	0.00354835	NA		WDR26	-0.84045	0.037679	0.999887
LOC101929505	1.12248	0.0026383	0.149544		TNFSF14	-0.726262	0.0305006	0.740192		RAB24	0.915274	0.0470202	NA		WDR81	-0.667666	0.0445911	0.999887
LOC101929516	-1.32771	0.0314721	0.485427		TNIP2	-1.12955	0.0263942	NA		RAB32	2.97688	0.0289327	NA		WDR83OS	-0.972339	0.0286722	0.999887
LOC101929517	1.45264	0.0126499	NA		TNS1	0.667569	0.00376774	0.198958		RAB6A	0.707872	0.0259057	NA		WHAMMP1	1.97093	0.0144246	0.999887
LOC101929532	0.911419	0.0194442	0.397809		TOMM6	1.92461	0.0429582	NA		RAB9B	1.25457	0.0111494	NA		WNT9B	1.13101	0.0341999	0.999887
LOC101929631	-0.907708	0.0350085	0.495165		TPI1	0.743032	0.0227478	0.632832		RACGAP1P	1.0831	0.00683085	NA		XRCC6	-0.817107	0.0379963	0.999887
LOC101929645	0.879769	0.000447679	0.0427454		TPR	1.01762	0.00187102	0.111435		RAD51D	0.924435	0.0238278	NA		ZBED4	-0.915808	0.0121836	0.999887
LOC101929660	0.948776	0.00522065	0.227566		TRAF1	-0.834111	0.0176556	0.55751		RALBP1	0.812499	0.0267353	NA		ZBTB11	-1.0125	0.0179237	0.999887
LOC101930071	-2.74599	3.85828e-24	1.54727e-20		TRAPPC2	1.17088	0.0310672	NA		RASGEF1B	0.950556	0.0351897	NA		ZBTB11-AS1	-0.718419	0.0453848	0.999887
LOC102467222	0.792148	0.00784572	0.278941		TRIM39	-0.781553	0.0439641	NA		RASL11A	1.56971	0.0252037	NA		ZBTB16	1.10212	0.0133105	0.999887
LOC102467226	1.97235	0.0117317	NA		TRIM46	0.878332	0.0289139	0.71694		RBM11	1.79004	0.00379836	NA		ZC3H12D	0.772979	0.0411154	0.999887
LOC102723704	-0.928694	0.00217176	0.132461		TRIM47	0.947825	0.0408709	NA		RBM24	1.33882	0.0286777	NA		ZCCHC9	1.21753	0.042475	0.999887
LOC102723809	-1.73349	0.0224475	NA		TRIM59	-1.51082	0.0211211	NA		RBM5-AS1	-0.618354	0.00773905	NA		ZIC4	-0.899662	0.0221093	0.999887
LOC102723885	-0.979362	0.0151758	0.361384		TRIM63	1.36157	0.0277157	NA		RBMXL3	0.994356	0.0373159	NA		ZNF219	-0.669114	0.0274883	0.999887
LOC102724009	-0.853924	0.00286505	0.157392		TRIOBP	1.10031	1.01458e-05	0.00134561		RFESD	0.766268	0.00989628	NA		ZNF232	-0.969769	0.0364319	0.999887
LOC102724153	-0.59054	0.0498524	0.56452		TRMT1	1.11816	0.0446146	NA		RFTN2	-0.81626	0.0215094	NA		ZNF319	0.877605	0.0304563	0.999887
LOC104968399	-1.28512	9.39273e-05	0.0136972		TRPC1	1.57997	0.0476781	NA		RGMB-AS1	-1.02584	0.0462123	NA		ZNF32-AS1	-1.78702	0.0010081	0.999887
LOC105747689	1.15838	0.0423723	NA		TSEN34	0.979271	0.0486132	NA		RGS10	1.94042	0.0295831	NA		ZNF320	1.34175	0.00775965	0.999887
LOC221122	-0.992778	0.00731751	0.266168		TSSK3	1.07758	0.00405724	0.212279		RGS7	0.777509	0.0172537	NA		ZNF337	-0.700881	0.0418603	0.999887
LOC283214	-0.810746	0.0437061	0.531934		TTPAL	0.710089	0.0367816	0.819824		RHBDD2	-0.829789	0.0367014	NA		ZNF354B	-1.53342	0.0464271	0.999887
LOC283335	-0.829079	0.000201801	0.0229581		TUBA3FP	-1.57807	0.0439632	NA		RHBDD3	1.41387	0.0323189	NA		ZNF483	1.1392	0.0385007	0.999887
LOC283710	1.05348	0.00544435	0.232887		TUBA4B	1.46681	0.0402405	NA		RHBDF1	-0.736606	0.00445643	NA		ZNF503	-1.15567	0.0079748	0.999887
LOC285740	-0.643255	0.0390466	0.511792		TWIST1	1.17259	0.0137939	NA		RHOXF1P1	0.711913	0.0263245	NA		ZNF547	2.10675	0.0475127	0.999887
LOC340017	1.54328	0.0389796	NA		TYMS	0.675495	0.0139178	0.489959		RHPN2	-0.917672	0.0180122	NA		ZNF562	-0.938481	0.0148868	0.999887
LOC344967	-1.14805	0.0113511	0.319193		TYMSOS	1.18442	0.0205008	NA		RIMBP3	-1.36226	0.00334933	NA		ZNF585A	0.966127	0.0319677	0.999887
LOC389199	-1.38316	0.0185271	NA		TYSND1	-0.975395	0.044379	NA		RN7SL1	-0.709044	0.0065555	0.122428		ZNF595	1.24609	0.0369401	0.999887
LOC401320	0.662665	0.0474309	0.550919		UBC	0.711109	0.020987	0.613578		RN7SL2	-0.897058	0.000275761	0.011856		ZNF664	1.54092	0.00789353	0.999887
LOC440434	2.01987	0.0299705	NA		UBE2NL	4.29661	0.0221531	NA		RNA28S5	-0.846344	0.000159675	0.00961679		ZNF776	1.06735	0.0470851	0.999887
LOC440600	0.81536	0.0250201	0.443968		UBE2Q2	-1.56944	0.0379584	NA		RNF141	-1.42676	0.0103165	NA		ZNF800	1.96824	0.0417871	0.999887
LOC440910	-0.765954	0.0329475	0.493013		UBE3A	-1.50279	0.0407829	NA		RNU2-2P	-1.49183	0.0156067	NA		ZNF814	-0.747467	0.014201	0.999887
LOC641367	-0.837005	0.0392589	0.51241		UBE3D	1.18505	0.0220508	NA		RNU4-1	-0.60933	0.00109963	0.0336403		ZSCAN9	-1.32234	0.0241354	0.999887
LOC642361	-1.33647	0.0361685	NA		UBN1	1.30846	2.76008e-05	0.00313574		RNU4-2	-0.585715	0.00018776	0.00994985		ZSWIM8-AS1	-0.955651	0.00926608	0.999887
LOC643201	0.68661	0.0137775	0.349633		UCK1	-1.32423	0.022368	NA		RPF1	-1.51068	0.0164637	NA
LOC643711	0.592015	0.0414091	0.523027		UFSP2	1.55153	2.51926e-07	5.90747e-05		RPL26	-0.868181	0.0251046	NA
LOC646268	0.942042	0.0311356	0.485153		UGT2B7	1.75579	0.00870763	NA		RPS2P32	-1.71431	0.0226729	NA
LOC729080	-1.95949	0.00994396	NA		UNCX	2.35011	0.00491344	NA		RPS6KA2-AS1	1.3631	0.0111496	NA
LOC729867	-1.39079	0.000193358	0.0223065		UNK	0.677615	0.0439935	0.855376		RRP36	-1.1242	0.0389522	NA
LOC729950	-0.911077	0.0234415	0.432212		USF2	-1.01934	0.015651	NA		RSRC1	-1.7151	0.0460316	NA
LOC729987	1.63186	2.86978e-07	9.0263e-05		USP13	-0.98726	0.0104638	NA		SAP30L	0.941977	0.0159813	NA
LOC93622	2.25805	0.0307883	NA		USP45	1.45764	4.10879e-08	1.23329e-05		SCARB2	-0.614258	0.0300122	NA
LPIN1	-0.657091	0.0105769	0.309041		UTP20	0.781352	0.00738374	0.330958		SCARNA12	-2.00389	0.00683168	NA
LPL	-1.88867	5.30011e-08	2.12548e-05		VANGL1	0.839758	0.0184928	0.567012		SCARNA2	-1.61752	1.05174e-10	NA
LPXN	0.642683	0.0490467	0.559174		VARS	-0.810031	0.0463742	NA		SDR39U1	-0.7984	0.00412316	NA
LRFN4	-0.842147	0.0123484	0.330363		VASN	-0.882097	0.0174556	0.556142		SEC61A1	-0.593731	0.0253387	NA
LRMP	0.817985	0.00941413	0.295462		VEGFA	1.59489	1.09046e-09	4.78375e-07		SENP3	-1.42884	0.013466	NA
LRP1	-0.640831	3.44801e-06	0.000779009		VKORC1L1	1.20106	0.0481126	NA		SERPINA6	1.41813	0.0152925	NA
LRP1-AS	-1.34943	0.000147357	0.0187062		VLDLR-AS1	1.11599	0.0215898	NA		SERPINE1	0.711839	0.00543502	NA
LRP10	-0.66767	0.0202953	0.403063		VPS51	1.06751	0.0298835	NA		SFTA2	2.15507	0.0145816	NA
LRRC24	-0.775651	0.0329138	0.49297		VPS9D1	-1.15221	0.0484924	NA		SH2B1	0.641974	0.0324874	NA
LRRC31	0.714665	0.0400763	0.515874		WBP1L	0.853424	0.0405823	0.842152		SH3BP5-AS1	-0.624073	0.000233577	0.0110532
LRRC57	1.55173	0.00249093	NA		WDR5	1.12207	0.00282545	0.156442		SH3D21	0.944702	0.0212486	NA
LSMEM2	-0.787642	0.0327188	0.492714		WDR5B	1.60507	0.000229959	NA		SH3RF3-AS1	-0.960796	0.000121488	NA
LTBP3	-0.590467	0.00546005	0.232938		WDR73	1.5801	6.47437e-09	2.30771e-06		SHISA3	1.91781	0.0139019	NA
LUC7L	-0.875102	0.0370358	0.50485		WDR88	0.917206	0.0473308	NA		SLC15A2	0.666801	0.0190428	NA
LYRM7	0.922327	0.0291348	0.473027		WDR93	-0.903493	0.0303697	NA		SLC22A18	1.07081	0.0373667	NA
LYZ	1.47878	0.0222506	NA		WFDC13	2.07799	2.15918e-06	NA		SLC22A18AS	-1.40164	0.0191768	NA
MACC1	0.702748	0.00464709	0.211077		WIPI1	1.01746	0.00419378	0.217428		SLC25A22	-0.807628	0.0234104	NA
MAFB	-0.794047	0.0215157	0.413334		WISP1	0.591015	0.0461298	0.873668		SLC25A32	1.23718	0.0418983	NA
MALAT1	-1.4905	8.84962e-20	1.63055e-16		WNT5A	0.677085	0.0397346	0.835504		SLC25A4	-0.808637	0.0451661	NA
MAMDC2	0.644187	0.0350663	0.495165		WNT7A	1.44895	0.0367301	NA		SLC26A3	-0.820433	0.0362478	NA
MAMLD1	-0.732164	0.00597163	0.241896		WTAPP1	-1.87868	0.0218353	0.62137		SLC29A2	-0.6144	0.0316213	NA
MANBAL	1.00053	0.00769619	0.275568		YDJC	1.75359	0.0143996	NA		SLC2A1-AS1	1.21323	0.00605221	NA
MAP3K10	-1.05245	0.0170692	0.38225		YTHDC2	1.17583	0.0306011	NA		SLC30A9	-1.57399	0.0161271	NA
MAPK10	0.76475	0.000310195	0.0325218		ZBTB20-AS1	0.705016	0.0417392	0.855376		SLC35F3	-0.767227	0.00148807	NA
MAPK8IP3	-0.617305	0.00672695	0.257427		ZBTB8A	0.972767	0.022967	NA		SLC39A10	1.23986	0.00308363	NA
MAPT-IT1	0.685927	0.0425295	0.526786		ZCCHC11	0.999855	0.0291748	NA		SLC43A1	0.739973	0.020146	NA
2022-03-01	0.648571	0.0480588	0.553418		ZFAND6	3.48318	0.0114497	NA		SLC45A2	1.06502	0.0254735	NA
MAT2A	-0.926619	0.019338	0.397809		ZFP36	-1.33382	0.00532085	NA		SLC47A2	-0.610473	0.0248389	NA
MAX	0.677608	0.028073	0.461865		ZFP36L2	-0.856675	0.0378692	0.82597		SLC5A2	-0.633127	0.00563156	0.115855
MBD3	-0.941555	0.0174289	0.383445		ZIC5	-1.31941	0.0460433	NA		SMARCA5	0.83572	0.0363804	NA
MBL2	1.49616	0.000154575	0.0189706		ZMYM1	-1.39182	0.0220245	NA		SMARCA5-AS1	-0.759831	0.000407191	0.0158685
MBNL2	1.06056	0.0335724	NA		ZNF154	0.787222	0.0243371	0.649499		SMARCD1	0.656407	0.019305	NA
MC1R	-0.681502	0.0178556	0.385484		ZNF215	1.30018	0.035658	NA		SMC5-AS1	1.48396	0.0485271	NA
MCF2	1.32522	0.0061391	0.244647		ZNF233	1.06057	0.0201236	NA		SMIM10	1.40067	0.0439796	NA
MCM3	0.685262	0.00869995	0.285975		ZNF395	1.14339	1.7478e-05	0.00221504		SMTNL2	0.860223	0.0160352	NA
MDGA2	0.596336	0.0279319	0.461865		ZNF544	1.51495	5.69016e-06	0.000791488		SNAPC2	-0.922258	0.0250555	NA
MDM2	-0.616464	0.0132201	0.340213		ZNF546	1.09302	0.00483773	0.242014		SNED1	-0.592135	0.0164782	0.233526
ME1	-1.01766	0.00768985	0.275568		ZNF555	1.08591	0.0260125	NA		SNORA74A	-4.24156	0.0289486	NA
MEA1	-1.06601	0.0395363	NA		ZNF581	0.912487	0.0389636	NA		SNORD3A	-1.88261	2.32373e-07	NA
MED25	-0.70825	0.0401032	0.515874		ZNF671	1.13917	0.013773	NA		SNRPB	1.21789	0.0316111	NA
MED4-AS1	-1.22245	0.00190021	0.120318		ZNF764	1.28507	0.025101	NA		SNX11	1.17347	0.00331236	NA
MEP1B	0.598104	0.0305614	0.483944		ZNF853	-1.67931	0.001852	NA		SNX31	-1.13445	0.0315811	NA
MESP1	-1.69417	0.0441749	NA		ZNF876P	1.89732	0.0320923	NA		SOD3	-1.12371	0.000583844	NA
METTL11B	0.958302	0.0253421	0.44525		ZRANB2-AS2	4.14234	0.031919	NA		SPACA3	-0.73281	0.0287204	NA
METTL21C	-1.71369	0.0309641	NA		ZRANB3	0.897344	0.0332849	NA		SPAG7	-1.61685	0.00536334	NA
METTL21EP	1.00541	0.0413473	NA							SPANXB1	1.18981	0.00700042	NA
METTL5	-1.39965	0.0251976	NA							SPATA2	0.739388	0.0353913	NA
MEX3B	-0.890355	0.00339742	0.174673							SPATA45	-2.33398	0.0248069	NA
MFSD11	-0.655611	0.0240517	0.43644							SPATA8-AS1	-1.36914	0.0287182	NA
MGC2889	1.32609	0.0275798	NA							SPDYE6	-0.712908	0.0105029	NA
MGST1	-1.78036	9.06291e-05	0.0134609							SPRR2D	-1.67017	0.0155734	NA
MIF-AS1	-0.707434	0.000248939	0.027028							SPRTN	1.53569	0.00428136	NA
MIR1260B	-2.37576	0.00248227	NA							SPRY4-IT1	2.99325	0.0263996	NA
MIR1282	-1.30705	0.00228374	0.136692							SRPRB	-1.50744	0.0324844	NA
MIR153-2	0.935349	0.0216461	0.414845							SSTR1	0.673219	0.00819512	NA
MIR181C	-1.79462	0.0338347	NA							SSTR3	0.738835	0.0192593	NA
MIR3158-2	3.61281	0.0260964	NA							ST7-AS1	-1.58482	0.000212535	NA
MIR3176	3.56724	0.0241687	NA							STARD7	-1.04625	0.00970505	NA
MIR3661	-1.84757	0.000111141	0.0157772							STARD7-AS1	-0.733555	0.0392294	NA
MIR3911	-1.23589	0.0430276	NA							STAU2	-1.27675	0.0124814	NA
MIR4477A	0.818397	0.000582917	0.0525313							STK17A	-1.0101	0.0237448	NA
MIR4665	-1.31003	0.0271188	NA							STK39	-1.04371	0.025185	NA
MIR497HG	-0.999646	0.0143224	0.355093							STOX1	2.33365	0.00079935	NA
MIR5002	1.89949	0.00289342	NA							SUCLG2-AS1	-0.621967	0.0246292	NA
MIR516B1	4.04505	0.0271013	NA							SULT1A1	-1.05616	0.0121597	NA
MIR5186	-3.42849	0.0461421	NA							SYCP3	-1.43116	0.012538	NA
MIR548I1	1.02506	0.048256	NA							SYTL2	0.729114	0.0322452	NA
MIR587	1.43795	0.0451067	NA							TAAR5	-0.783183	0.0188872	NA
MIR593	-2.0916	0.0391638	NA							TAF6	-0.930297	2.20823e-06	0.00029259
MIR6165	1.64963	0.0117081	NA							TAS2R10	-2.42777	0.0315667	NA
MIR653	3.91366	0.0387185	NA							TAS2R30	3.7504	0.0148411	NA
MIR6721	-4.28234	0.0180871	NA							TAS2R41	-0.681949	0.0497178	NA
MIR762HG	-1.00726	0.0117359	0.321806							TAT	1.01945	0.00452435	NA
MIR7641-2	-0.895501	0.000410829	0.0409324							TBC1D2	0.794839	0.0239152	NA
MIRLET7DHG	-0.965206	0.0259527	0.451037							TBC1D22B	0.723248	0.039935	NA
MKKS	1.17195	0.0307223	NA							TBX1	-0.793451	0.0476347	NA
MLK7-AS1	-1.11732	3.25937e-06	0.000746907							TBX18	-0.730537	0.0122835	NA
MLLT6	-0.60976	0.00969997	0.299919							TCEAL6	-2.28478	0.00392806	NA
MLNR	-0.927447	0.0439883	NA							TDGF1P3	-1.22238	0.000849184	NA
MMP13	0.882195	0.017265	0.38225							TEFM	1.22003	0.0155012	NA
MMP15	-0.769132	0.0149142	0.360341							TEX22	-1.5765	0.00407287	NA
MMP24	-0.731412	0.000783403	0.0641663							TFAP2A-AS1	-0.911287	0.0269444	NA
MOB2	-1.13941	0.00602865	0.24237							TFAP2E	0.995293	0.0355326	NA
MON2	0.714497	0.0324551	0.49087							THOP1	0.932674	0.0272551	NA
MPC2	-1.5861	0.00036649	0.037208							THRAP3	-0.635301	0.0213445	NA
MRGPRD	-1.00424	0.000364189	0.037208							THUMPD3-AS1	-1.51746	0.0257384	NA
MRGPRG	-0.813876	0.0194676	0.397809							TIPARP-AS1	-0.909415	0.0142714	NA
MRGPRX3	0.821049	0.023542	0.43262							TLK2	0.773029	0.0240925	NA
MRPL30	0.792194	0.039196	0.51241							TLR3	1.52293	0.0014675	NA
MRPL45P2	1.75582	0.00622308	NA							TMCC1	-0.810523	0.00206073	NA
MRPL52	-0.807499	0.0345654	0.495165							TMED10P1	-0.763694	0.00122625	NA
MRPS18C	-1.95307	0.0192798	NA							TMED4	-0.903621	0.00332636	NA
MRPS26	-2.01117	0.0308801	NA							TMEM143	0.859468	0.0154747	NA
MRS2P2	-0.736983	0.0313193	0.485153							TMEM158	-1.63801	0.0385572	NA
MS4A12	1.38184	0.0127899	NA							TMEM173	0.850963	0.0366167	NA
MSC	-0.608523	0.0275122	0.458236							TMEM209	0.785526	0.017458	NA
MSI2	0.744277	0.00397143	0.193047							TMEM220	-0.813349	0.0365725	NA
MSMP	-0.96607	0.00124495	0.0903629							TMEM248	0.813448	0.0437668	NA
MT1E	-0.790132	0.0242984	0.436962							TMEM64	-1.39725	0.00996569	NA
MT1JP	-1.68689	0.038804	NA							TNFRSF11A	-0.86243	0.0118977	NA
MT1L	-2.0025	9.584e-05	0.0138502							TNFRSF12A	2.16524	0.00672159	NA
MT1M	-1.48585	0.0255983	NA							TNFRSF13B	-1.42209	0.0147016	NA
MT1X	-0.839563	0.00996367	0.302131							TNFRSF21	-0.617958	0.0107173	NA
MTERF4	-0.6531	0.00329163	0.171432							TNFSF10	0.82136	0.0402266	NA
MTG2	0.647313	0.0314241	0.485153							TONSL-AS1	1.07974	0.0390957	NA
MTMR10	-1.0594	0.00121244	0.0900404							TPD52L1	1.40911	0.0322816	NA
MTMR8	1.08547	0.00286291	0.157392							TPH1	1.70812	0.00942197	NA
MUCL1	1.59289	0.00285417	NA							TRIM13	-1.21842	1.02098e-14	1.35279e-11
MVD	-0.88882	0.0202844	0.403063							TRIM32	-0.762824	0.0312747	NA
MXD3	-0.983036	1.92225e-06	0.000481794							TRIM48	1.19147	0.0414968	NA
MXRA8	-0.911367	0.000850012	0.0681752							TRO	0.84282	0.00656725	NA
MYCBP2-AS1	-0.800026	0.000633561	0.0561489							TSC22D1-AS1	-0.841361	0.00181213	NA
MYH16	0.618319	0.020988	0.410571							TSPYL6	-1.28745	0.00298735	NA
MYL9	-1.37999	0.00605106	0.242663							TTC14	0.782579	0.0349128	NA
MZF1	-0.772574	0.0467824	0.548339							TTC21B-AS1	1.23135	0.0200549	NA
MZF1-AS1	-0.741763	0.0308253	0.485153							TTC30B	1.51995	0.0334434	NA
N6AMT1	2.00736	0.0109395	NA							TTC9	1.02149	0.0138607	NA
NAA40	0.627333	0.0285744	0.46724							TTC9C	2.59988	0.0135169	NA
NAA60	0.750196	0.0418446	0.524647							TTYH1	-0.831461	0.0164167	NA
NAP1L5	-1.89789	0.0274079	NA							TUB-AS1	0.909016	0.00286295	NA
NAPB	-0.910625	0.0387799	0.51031							TUBB	-0.597483	0.0287422	NA
NARS2	1.23367	0.0231808	NA							TUBB6	-0.598264	0.0378004	NA
NAV2-AS2	-1.88265	3.12436e-05	0.00516679							TVP23A	-0.610111	0.0462919	NA
NBPF7	0.733653	0.0435547	0.530843							UBAC1	-1.07019	0.0283046	NA
NCEH1	0.839287	0.00364063	0.184225							UBAC2-AS1	1.73423	0.00812799	NA
NCL	-0.811409	0.010035	0.303148							UBC	-0.615745	0.0183627	NA
NDUFB11	-1.62184	0.0117828	NA							UBE2C	1.79857	0.0202405	NA
NDUFB2-AS1	-0.966024	0.00108458	0.0822182							UBE2MP1	-2.0413	0.0449191	NA
NDUFB8	-1.39317	0.00287601	0.157454							UBE2N	-1.46857	0.000944135	NA
NEAT1	-0.818095	9.39631e-07	0.000255468							UBE2Q2P2	3.91888	0.00873873	NA
NEK1	0.955815	0.0113618	0.319193							UBQLN4	0.974373	0.00137063	NA
NETO1	0.724549	0.017193	0.38225							UCHL5	-1.00098	0.00178603	NA
NFE2L3	-1.02345	0.0043756	0.206271							UCP3	0.717271	0.0282156	NA
NFIX	-0.723321	0.000762233	0.0640156							UGT1A4	1.33043	0.021701	NA
NIF3L1	0.605039	0.0308835	0.485153							UNC5A	-0.588139	0.0459146	NA
NIPAL1	1.39427	0.00137293	0.0961708							UPK3A	1.31326	0.0377861	NA
NIPAL3	0.6016	0.00385646	0.189179							UQCC3	-1.55802	0.00239267	NA
NKRF	1.31729	0.0394609	NA							USP15	-0.702079	0.0318318	NA
NKX2-6	1.60962	0.0389091	NA							USP20	-0.72689	0.00711301	NA
NLGN1-AS1	1.62019	0.00577682	NA							USP45	-0.619725	0.0289479	NA
NLN	0.684629	0.00908458	0.292174							UTP6	-0.736435	0.0461837	NA
NOC2L	-0.754088	0.0491663	0.559742							VAC14	0.644038	0.03085	NA
NOCT	-0.91002	0.0181142	0.386912							VAMP2	0.968515	0.01805	NA
NOP14-AS1	-0.935523	1.03354e-05	0.0019904							VAV3	0.710411	0.0197067	NA
NPAS1	-0.904508	0.0205871	0.406197							VKORC1L1	-1.33865	0.0040382	NA
NPAS3	0.606214	0.0377534	0.507551							VMP1	1.20153	0.0238305	NA
NPL	0.802036	0.0104752	0.308702							VWA3B	0.61881	0.0347987	NA
NR1D1	-0.682115	0.00811397	0.279528							WBSCR16	0.773993	0.011601	NA
NR1H3	-0.936909	0.000153061	0.0189706							WDR35	0.746362	0.021577	NA
NRD1	0.677219	0.0215053	0.413334							WDR64	0.898	0.00839436	NA
NRROS	-0.727507	0.0044731	0.207604							WDR76	1.23305	0.00191294	NA
NT5DC2	-0.884483	0.00824913	0.279528							WFDC10B	1.96727	0.02376	NA
NTMT1	-0.672227	0.0336808	0.494365							WFDC12	1.12512	0.029982	NA
NTN5	-0.928607	0.011525	0.320403							WFDC21P	-1.3943	0.0284134	NA
NUCB1	-1.0111	0.000154925	0.0189706							WHAMMP1	-2.28203	0.00660198	NA
NUCB1-AS1	-1.42217	1.4818e-05	0.00273212							WNT4	0.598918	0.0397013	NA
NUDT10	1.37406	0.0258023	NA							WNT6	1.30994	0.00164068	NA
NUDT4	-0.762516	0.030298	0.482715							WTAPP1	0.757251	0.0281074	0.310619
NUP50-AS1	1.0696	0.0147446	0.358837							XRCC3	-0.754557	0.00357345	NA
NUSAP1	1.03234	0.0398517	NA							YBX3	-0.90528	0.0442056	NA
NUTF2	-0.808102	0.0070134	0.261744							YTHDC2	0.734675	0.0339987	NA
NWD2	0.647606	0.0402578	0.517034							YWHAG	-0.712332	0.00930402	NA
OBSL1	-0.587219	0.0149282	0.360341							ZBED1	-0.797172	0.010686	NA
ODF3B	-2.70199	0.0227467	NA							ZBTB37	1.08831	0.0438906	NA
ODF4	-0.877523	0.00681555	0.257506							ZCCHC9	1.23177	0.0480088	NA
OGG1	-0.805309	0.0064486	0.251657							ZEB2-AS1	-0.901249	0.00281079	NA
OGN	1.26172	0.00981207	NA							ZFP1	-0.910536	0.0370098	NA
OR10G2	0.838877	0.0253248	0.44525							ZFP92	-1.30052	0.0365186	NA
OR13H1	1.04575	0.00641369	0.251657							ZFPM1	-1.08451	0.00624387	NA
OR14J1	1.01389	0.00551056	0.234469							ZMYM1	1.14553	0.032598	NA
OR1L3	1.12295	0.0113349	0.319193							ZNF221	-0.776981	0.00274518	NA
OR1N1	1.05548	0.0470628	NA							ZNF253	1.02743	0.0425993	NA
OR2A4	1.94182	0.043021	NA							ZNF260	-0.905187	0.0131204	NA
OR2B11	1.06523	0.00446854	0.207604							ZNF329	-1.21879	0.0122737	NA
OR2M2	0.674178	0.0389655	0.511493							ZNF398	0.741276	0.0388102	NA
OR2W1	0.757464	0.020116	0.403063							ZNF408	1.23407	0.0153342	NA
OR4F17	-1.71761	0.0461614	NA							ZNF426	0.997426	0.04647	NA
OR4P4	0.760744	0.0350272	0.495165							ZNF436	-0.737935	0.015923	NA
OR4X1	1.11928	0.0482142	NA							ZNF436-AS1	-0.890002	0.0164735	NA
OR51B5	1.14237	0.000317136	0.0330337							ZNF493	-0.696647	0.0450832	NA
OR51E2	0.830864	0.0380748	0.508722							ZNF514	-1.23919	0.00075444	NA
OR5D16	1.10284	0.0293402	0.474015							ZNF575	1.13552	0.0463735	NA
OR5H14	3.73299	0.0171014	NA							ZNF641	0.679653	0.0498718	NA
OR5T1	1.65243	0.00168951	NA							ZNF644	1.00136	0.037535	NA
OR5V1	1.25651	0.0211177	NA							ZNF663P	-1.82376	0.00667873	NA
OR6B3	0.872042	0.0433989	0.530843							ZNF674-AS1	1.31896	0.0300467	NA
OR6K2	0.634939	0.0347248	0.495165							ZNF783	0.693224	0.0347639	NA
OR7E47P	0.777955	0.00222545	0.135221							ZNF789	-1.12724	0.0354268	NA
OR8D2	1.10943	0.00335325	0.173515							ZSCAN10	-0.835174	0.0119565	NA
OR8H2	0.727796	0.0345849	0.495165							ZSWIM2	1.4429	0.0463305	NA
ORMDL1	-3.57625	0.0300477	NA							ZSWIM8-AS1	-0.808581	0.000259832	0.011856
OTUD7A	-0.631401	0.0449918	0.53779
OTX2	0.72981	0.012982	0.335345
OXCT1-AS1	-1.68408	0.0108873	NA
P2RX7	0.809868	0.00101478	0.0790202
P2RY10	2.38334	0.00144225	NA
P2RY14	0.781392	0.0213069	0.411393
PABPC1	-0.89094	0.0184544	0.390536
PABPC1P2	0.704721	0.0400149	0.515874
PAK1IP1	1.41777	0.0316236	NA
PANX3	0.977838	0.00319392	0.168509
PARP15	0.955771	0.00120233	0.0897047
PARTICL	-1.32175	0.0103036	NA
PASD1	0.749698	0.0439455	0.53323
PCBP1	-1.47158	1.63031e-06	0.000415109
PCBP1-AS1	0.655989	0.0163992	0.377232
PCDHA1	-1.03005	0.00210718	0.129827
PCDHA3	0.885361	0.0321514	0.489318
PCDHB10	-1.03557	0.0406281	NA
PCDHGB1	-1.21408	0.000440964	0.0427454
PCGF3	-0.761079	0.00290561	0.157996
PCK1	-0.659432	0.00711301	0.262903
PCYOX1	0.737453	0.0238589	0.434964
PDCD1	-1.80468	0.00183758	NA
PDCD2	-1.02922	0.00822582	0.279528
PDCD4	-1.40015	0.00373566	NA
PEPD	-0.93837	0.0220357	0.418808
PEX1	0.593356	0.0435136	0.530843
PFN1	-0.903328	0.0335951	0.494365
PGD	-0.625133	0.0110142	0.316264
PHF21B	0.586639	0.00925623	0.295117
PHKG1	-0.85029	0.00278825	0.154762
PHLDA3	-0.972758	0.00980624	0.300195
PIGB	-1.06297	0.0084822	0.281704
PIGF	-1.79184	0.000522812	0.0487583
PINK1-AS	-1.09684	1.75754e-08	8.54323e-06
PIP4K2A	0.709735	0.0439181	0.53323
PITPNM1	-0.708323	0.0304999	0.483944
PITRM1-AS1	-0.928697	3.22821e-05	0.00528406
PKD1P1	-1.08837	0.0213238	0.411393
PKN1	-0.686862	0.0203027	0.403063
PLA2G12B	0.776488	0.0491461	0.559742
PLA2G16	-0.90097	0.0415392	0.523441
PLAC8	-1.40067	0.0264277	NA
PLBD1	0.809764	0.00868693	0.285975
PLCG1-AS1	-1.01884	0.000253076	0.0272456
PLD5	1.02499	0.0185766	0.391059
PLEK	0.744394	0.0110933	0.317763
PLEKHA1	0.834339	0.00514751	0.226223
PLEKHB1	0.620798	0.0295206	0.475442
PLEKHD1	0.718621	0.0193153	0.397809
PLEKHO2	-0.916069	0.0151677	0.361384
PLIN1	-0.970008	0.000166712	0.019957
PLIN2	-1.32841	0.00052627	0.0487971
PLIN4	-1.88848	4.87718e-22	1.5647e-18
PLK5	-1.00394	0.017289	0.38225
PMS2P1	-0.63152	0.0199831	0.401679
PNMA1	-0.952465	0.0177762	0.384816
PNPLA2	-1.63386	1.72824e-09	1.15511e-06
PNPLA5	-0.745418	0.0382819	0.509342
POGLUT1	0.726477	0.00746158	0.269575
POLD2	-0.898306	0.026906	0.455754
POLR2H	-1.02621	0.0229714	0.429969
POLR3H	-1.93142	1.80254e-30	1.44573e-26
POLRMT	-0.657458	0.0292275	0.474015
POR	-0.810186	0.00433965	0.205954
POU1F1	1.33551	0.0250052	NA
PP12613	0.819194	0.0389009	0.511483
PPAP2A	-1.47539	0.0178635	NA
PPAPDC1B	-0.78928	0.0248724	0.442704
PPDPF	-1.80607	5.70521e-07	0.000163424
PPEF1	0.95653	0.00831346	0.279528
PPIE	0.591891	0.0351445	0.495165
PPM1K	0.716815	0.0121415	0.327332
PPM1N	-1.28588	0.00510913	0.225773
PPP1R13B	-0.632278	0.00924429	0.295117
PPP1R1C	0.81293	0.00781428	0.278941
PPP1R3D	-1.05363	0.0289506	NA
PPP2CB	1.49266	0.0408727	NA
PPP2R3C	-1.07786	0.023844	NA
PRCD	-1.29079	0.000371793	0.037509
PRELP	-0.66404	0.000148101	0.0187062
PRICKLE2-AS1	-0.652581	0.000141592	0.0185033
PRKAB2	0.837456	0.0116855	0.321806
PRKACG	-0.869219	0.042644	0.526786
PRKCA-AS1	1.05557	0.0209181	0.410382
PRKCQ-AS1	1.42647	0.0139091	NA
PRMT5-AS1	-1.01818	0.00266564	0.150562
PROX1	0.600032	0.0154378	0.3638
PRPF31	-0.971631	0.00886904	0.288577
PRRT3	-0.803415	0.0477814	0.552618
PRSS23	-1.32793	5.44952e-14	5.46348e-11
PRSS35	1.26821	0.0127046	NA
PSAP	-1.03066	2.42788e-06	0.000590085
PSEN1	0.679694	0.00373271	0.185157
PSMA7	-1.06522	0.0299888	NA
PSMB1	0.964871	0.0432427	NA
PSMB11	-0.600498	0.0465717	0.548339
PSMB7	-0.811177	0.0168223	0.382149
PTCD3	0.680808	0.0193578	0.397809
PTGR2	1.14364	0.0198133	0.400184
PTMA	-1.39787	1.37206e-07	5.00209e-05
PTOV1-AS2	-0.901859	0.00136523	0.0961708
PTPMT1	-1.28416	0.019187	NA
PTPN21	0.782957	0.00373063	0.185157
PTPRO	0.665555	0.00176653	0.114262
PTRH1	1.24278	0.0392697	NA
PUM2	0.638787	0.0453026	0.540699
PYHIN1	0.937344	0.0316908	0.486236
PYROXD1	-0.897607	0.030807	0.485153
RAB10	-0.717134	0.0310601	0.485153
RAB14	1.39288	0.0293629	NA
RAB17	-0.813834	0.0173002	0.38225
RAB23	-0.909113	0.0170718	0.38225
RAB27A	1.10944	0.0272754	NA
RAB5C	0.770647	0.00541042	0.232677
RAB9B	1.07401	0.0244571	0.438343
RABAC1	-1.5843	0.00439971	NA
RAD17	-0.72505	0.0387189	0.509926
RAET1E-AS1	-1.4189	0.000691463	0.0606107
RAF1	-0.716147	0.0272087	0.456092
RALB	0.999346	0.0129667	0.335345
RARA-AS1	-1.44796	0.0451073	NA
RASA1	-1.35291	4.29214e-05	0.00695456
RASA4CP	-1.46221	0.00240313	NA
RASSF1	-0.965305	0.0390479	NA
RBM10	-0.675408	0.0120787	0.326588
RBM43	1.08107	0.029232	NA
RBM4B	-1.10575	0.0156191	NA
RBM5-AS1	-0.883914	0.0174064	0.383445
RBP4	-1.87535	5.00609e-06	0.00108517
RBPMS-AS1	-1.16061	0.0306433	NA
RCVRN	-0.813483	0.00461959	0.211077
RDH14	-2.46232	0.0334414	NA
REEP1	0.644476	0.0331368	0.493944
REEP4	-0.929843	0.0477348	0.552618
REEP5	-1.44053	0.00124276	0.0903629
RFC1	1.45294	0.00194029	0.122056
RFWD3	0.668479	0.0474122	0.550919
RGS22	0.76806	0.0467973	0.548339
RGS4	-0.669746	0.0432202	0.529638
RGS9BP	1.13904	0.00699202	0.261744
RHAG	1.04859	0.0150937	0.361384
RHOA	-0.962124	0.0144853	0.356926
RIOK1	1.02223	0.0256423	0.448199
RMRP	-1.02779	0.035701	0.497099
RN7SK	-1.57301	1.10569e-06	0.000295606
RN7SL1	-1.73552	1.98706e-09	1.27498e-06
RN7SL2	-1.89486	1.83088e-15	2.44744e-12
RNA28S5	-1.5422	2.26542e-10	1.81698e-07
RNA45S5	-0.754469	1.34328e-06	0.000347542
RNASEH2C	-0.779127	0.00446106	0.207604
RNF139-AS1	0.667618	0.0373914	0.506157
RNF152	0.730968	0.014366	0.355626
RNF169	-0.674497	0.00411519	0.19705
RNF186	-1.05682	0.0350616	NA
RNF6	1.0017	0.0418717	0.524647
RNFT2	0.921405	0.00988309	0.301679
RNPEPL1	-1.10333	0.0114579	0.319852
RNU12	-3.86915	0.0136653	NA
RNU4-1	-1.2824	7.69096e-10	5.36394e-07
RNU4-2	-1.61761	2.30131e-05	0.00410171
RNU6-42P	-4.1165	0.0341836	NA
ROS1	0.739916	0.00123258	0.0903629
RPAIN	-1.00093	0.00106873	0.0818294
RPE	-1.48175	0.0186372	NA
RPF1	0.996767	0.0392588	NA
RPL10	-0.865148	0.000777636	0.0641663
RPL13	-0.966451	1.44104e-05	0.00268788
RPL13A	-0.803517	0.0118903	0.323824
RPL14	-1.57949	2.65292e-05	0.00452719
RPL19	-1.25094	1.35748e-05	0.00256181
RPL26	-1.67584	0.00280294	NA
RPL29	-0.786964	0.0499496	0.564652
RPL32	-1.40911	2.98777e-09	1.84334e-06
RPL35A	-1.31999	0.00046165	0.0435607
RPL37	-1.04416	0.00181728	0.116604
RPL4	-1.16852	0.00227503	0.136681
RPL7A	-1.10172	0.00756027	0.271915
RPN1	-0.705048	0.00155044	0.104511
RPP25L	-2.45364	0.0096357	NA
RPPH1	-1.42498	0.000249349	0.027028
RPS15A	-1.18283	0.0103666	0.308043
RPS16	-1.49095	0.00579717	NA
RPS18	-0.8293	0.0263928	0.45179
RPS2	-1.04797	0.0144652	0.356926
RPS6KC1	0.691526	0.0239356	0.434964
RPSAP58	-1.22728	0.000110002	0.0157548
RRS1-AS1	-0.825856	0.0404352	0.518178
RSPH6A	-1.05905	0.00853407	0.282841
RTBDN	-0.626211	0.00676144	0.257427
RTP2	0.894387	0.0317989	0.486512
RUFY2	-1.07946	3.76682e-06	0.000839217
RUSC1-AS1	-1.66559	0.000320694	0.0331888
RXFP1	0.702248	0.0354654	0.497068
RXFP4	-0.665338	0.0210169	0.410635
RXRG	-0.588432	0.0183762	0.389396
S100A6	-1.24221	0.0366572	NA
S100PBP	-0.68321	0.0296777	0.477492
SALRNA1	-1.23339	0.0432964	NA
SAMD15	-0.803691	0.0486555	0.557089
SAMD5	-0.67939	0.0467468	0.548339
SAMHD1	0.929267	0.00823499	0.279528
SAP18	-1.08463	0.00253946	0.147209
SAR1B	0.849054	0.0232704	0.431072
SBK3	-0.87898	0.0488302	0.558293
SCAF1	-0.782618	0.0139132	0.350363
SCARF2	-1.02766	0.0169776	0.38225
SCARNA2	-2.13303	7.74516e-09	4.43714e-06
SCD	-2.11377	3.12932e-08	1.39437e-05
SCN3A	0.727314	0.00225486	0.135978
SCRIB	-0.634669	0.0116636	0.321806
SDCBP	-1.92944	0.000740125	NA
SDHAF4	1.62597	0.0444172	NA
SDR39U1	-0.815106	0.0122292	0.328042
SELENBP1	-0.600581	0.017174	0.38225
SEMA3A	0.7557	0.0280479	0.461865
SEMA3B	-0.729595	0.0175581	0.383784
SEMA4F	0.585366	0.00252416	0.147209
SEPP1	-0.961737	0.0238578	0.434964
2022-09-02	-0.658731	0.00659351	0.254859
SERAC1	1.07812	0.0035963	0.182558
SERPINE2	-0.602586	0.019539	0.398252
SERPINF1	-0.685815	0.0185617	0.391059
SESTD1	0.715747	0.0133451	0.341417
SH3BP5-AS1	-0.641964	0.000224718	0.0252077
SH3RF3-AS1	-0.947256	0.0136071	0.347567
SIRT7	-1.76955	0.000128271	0.0175275
SIX1	1.056	0.0387442	NA
SKI	-0.749054	0.00161769	0.107229
SKIV2L2	-1.63858	1.63893e-08	8.21566e-06
SKOR2	-1.09028	0.00411261	0.19705
SLC16A10	0.925177	0.0115983	0.321369
SLC1A3	-0.746316	0.0109324	0.316264
SLC1A4	-0.7272	0.00682251	0.257506
SLC22A9	0.825094	0.00560825	0.23676
SLC25A22	-1.07385	0.00211239	0.129827
SLC25A23	-0.734233	0.00560868	0.23676
SLC25A5-AS1	-1.16269	0.0247187	0.442043
SLC3A1	-0.858354	0.0114653	0.319852
SLC48A1	-0.618233	0.034295	0.495165
SLC51B	1.71139	0.0222274	NA
SLC5A7	0.631358	0.0340207	0.495165
SLC7A6OS	-2.25987	2.53475e-05	0.00439649
SLC9B1	-0.823945	0.00671009	0.257427
SLTM	-0.938284	0.0320371	0.48804
SMAD1-AS1	-1.41316	0.0177642	NA
SMAD4	0.763768	0.00791868	0.278941
SMAD5-AS1	-1.39698	0.0307877	NA
SMARCA5-AS1	-1.83271	1.17631e-10	9.93112e-08
SMARCD2	-0.756801	0.01115	0.317944
SMLR1	0.88182	0.0104883	0.308702
SNAI2	-0.978701	0.0271323	0.456092
SNAI3	-1.00733	0.00701639	0.261744
SNAPC5	-1.06059	0.0383529	NA
SNCA	1.09392	0.0301978	NA
SNCA-AS1	-1.39917	0.0357858	NA
SNORA20	-4.58479	0.00598658	NA
SNORA34	3.52521	0.0295008	NA
SNORA45B	-1.09888	0.0128957	0.334726
SNRK-AS1	-0.73493	0.00862647	0.284727
SOCS5	1.20425	0.0114651	NA
SOD2	-1.47661	4.64054e-06	0.00101971
SOS2	0.705214	0.0336305	0.494365
SOX21-AS1	-0.926623	0.0470911	0.549307
SPAG5-AS1	-0.71046	0.0103699	0.308043
SPAG7	-1.36279	0.014466	NA
SPARC	-0.682554	0.00813078	0.279528
SPATA31A1	-0.967408	0.0113554	0.319193
SPDYA	1.4179	0.0387223	NA
SPDYE5	-0.702251	0.0313534	0.485153
SPEF2	0.959571	0.00108661	0.0822182
SPHK2	-0.688465	0.00977854	0.299919
SPICE1	0.772999	0.0285659	0.46724
SPIN2A	-1.66436	0.0122796	NA
SPINK5	0.697265	0.0183711	0.389396
SPNS2	-0.919666	0.000192196	0.0223065
SPOCK1	-0.61212	0.00708635	0.262903
SPOPL	1.20179	0.0086046	0.28459
SPRR3	0.906742	0.0200076	0.401679
SPTSSB	0.939694	0.0357748	0.497099
SQSTM1	-1.18514	3.79107e-07	0.000114741
SRPK2	0.997236	0.0187226	0.391686
SRPR	-0.70994	0.00514734	0.226223
SRR	-0.761479	0.0108949	0.316031
SSTR3	-0.698564	0.00272595	0.152892
SSTR4	-0.999655	0.0179134	0.385484
SSTR5	-0.759274	0.0225284	0.424355
ST3GAL5-AS1	-1.76323	0.0329153	NA
ST7L	-0.615376	0.0443338	0.536926
ST8SIA1	0.687621	0.0251623	0.44525
STAM	0.962301	0.0483094	NA
STARD10	-0.790881	0.0236767	0.433559
STAT1	0.698196	0.027859	0.461184
STK33	0.869697	0.00794688	0.278941
STRA13	-1.98529	0.0198948	NA
STUB1	-0.961107	0.00574533	0.239379
STYK1	1.24966	0.000529943	0.04882
SULF1	0.705423	0.00458326	0.210659
SULT6B1	-1.40976	0.0470852	NA
SUMO2	-1.36235	0.0288041	NA
SUPT3H	0.587356	0.0447935	0.537123
SYCP3	-1.83757	0.00931056	NA
SYNE1-AS1	-1.62843	3.09536e-05	0.00516679
SYNE3	-0.976111	0.000247924	0.027028
SYNGR2	-0.811353	0.0254564	0.445792
SYNM	-0.738806	0.0057173	0.238831
SYNPR-AS1	2.6122	0.0270713	NA
TAAR3	1.53495	0.00256614	NA
TAAR6	1.19883	0.0163854	NA
TACSTD2	-1.10847	0.0487859	NA
TAF6	-0.61271	0.0213236	0.411393
TAS2R5	1.0032	0.0231298	0.430924
TBC1D22A-AS1	-0.72558	0.0166345	0.379928
TBC1D23	-1.11599	0.0427246	NA
TBC1D26	0.688143	0.0264185	0.45179
TBCK	-0.590237	0.0429984	0.528135
TBL2	0.696892	0.0311102	0.485153
TCEB3	-0.71825	0.0112957	0.319193
TCEB3-AS1	-1.00968	0.000410442	0.0409324
TCF15	2.9212	0.0113595	NA
TCP1	-1.49052	5.13225e-08	2.11093e-05
TDRD1	0.744557	0.026609	0.452635
TEAD4	-0.601814	0.034413	0.495165
TFAP4	1.18067	0.0296721	NA
TFB1M	0.762348	0.0359178	0.497099
TFE3	-0.628009	0.0448019	0.537123
THAP11	-1.13251	0.0140357	0.350811
THAP3	-0.747	0.00144479	0.0997941
THAP7-AS1	-0.672245	0.0424683	0.526786
THEM6	-0.884549	0.0383981	0.509342
THSD4-AS1	1.79581	0.00557066	NA
THUMPD2	1.36847	0.0292516	NA
TIAL1	-0.91334	0.010313	0.307493
TICRR	-1.04818	2.2129e-05	0.00398843
TIGIT	-0.989414	0.00665531	0.256584
TIPARP-AS1	-1.3956	0.00638727	NA
TIPRL	0.942293	0.0456174	NA
TKT	-0.861501	0.00252908	0.147209
TLL1	0.776391	0.0109769	0.316264
TLR6	0.628632	0.0129952	0.335345
TM9SF3	-0.902892	0.0492786	0.560043
TMC6	-0.858051	0.0049234	0.219379
TMCO5A	1.52627	0.0026776	NA
TMCO5B	1.23367	0.00730879	0.266168
TMEM106B	0.861798	0.0407631	0.519174
TMEM108-AS1	1.59409	0.0339346	NA
TMEM133	1.09069	0.0172426	0.38225
TMEM140	-0.636143	0.0294685	0.475079
TMEM150C	0.781293	0.0372309	0.50612
TMEM200A	0.741045	0.0484798	0.555872
TMEM202	0.698534	0.0189377	0.393498
TMEM205	-1.2179	0.00401331	0.194494
TMEM240	-2.10811	0.0187981	NA
TMEM258	-1.22989	0.0475029	NA
TMEM259	-0.875718	0.0216308	0.414845
TMEM265	0.752833	0.037294	0.506155
TMEM38A	0.821938	0.0252378	0.44525
TMEM64	1.27972	0.0100416	NA
TMEM71	1.002	0.0144576	0.356926
TMEM88	-1.2933	0.0144261	NA
TMEM9B	-1.6368	0.000895835	NA
TMOD1	-0.69012	0.0105526	0.309041
TMOD3	0.928012	0.0170894	0.38225
TMPRSS12	-1.36377	0.0381685	NA
TNFRSF1A	-0.615858	0.0117213	0.321806
TNFRSF1B	0.667252	0.028921	0.471466
TNFRSF25	-0.690113	0.0426024	0.526786
TNFSF4	1.12184	0.000194683	0.0223065
TNRC18	-0.797234	2.50318e-07	8.03071e-05
TNRC6C-AS1	-0.726777	0.0270315	0.455955
TNS2	-0.700296	0.000270043	0.0288784
TOPORS	0.993332	0.0151299	0.361384
TPD52	0.836653	0.0453856	0.541287
TPH2	0.681647	0.0405576	0.518178
TPM2	-0.932301	0.00591526	0.241896
TPR	-1.91223	2.54378e-21	6.80079e-18
TPSAB1	-1.63343	0.0210251	NA
TRAPPC10	0.621249	0.02344	0.432212
TRIM13	-0.938737	0.000186833	0.0218758
TRIM41	0.936967	0.00366933	0.184513
TRIM55	0.619118	0.0249213	0.442704
TRIM8	-0.673202	0.0397846	0.51508
TRO	-1.01092	3.18622e-06	0.000740726
TSC22D2	-1.19845	0.00295711	0.159791
TSIX	-0.72848	1.89399e-08	8.93576e-06
TSLP	0.818075	0.000732911	0.0632076
TSR1	-0.637098	0.0201949	0.403063
TTC19	-0.662766	0.0303032	0.482715
TTC32	3.97801	0.0473113	NA
TTC8	-0.896975	0.0376877	0.507551
TTL	0.612485	0.0483301	0.555346
TTPA	1.53397	0.0426886	NA
TTTY15	1.62307	0.0401284	NA
TUBB1	0.805202	0.02262	0.425379
TUBB6	-0.61733	0.0198333	0.400184
TUBGCP4	-0.626186	0.0267133	0.453929
TUFM	-0.608586	0.0461907	0.545615
TULP4	0.593489	0.000613998	0.0547175
TXK	1.14681	0.0178952	0.385484
TXNDC8	0.711827	0.0160435	0.371898
TXNDC9	1.17484	0.0324586	NA
TXNRD2	-0.694767	0.0120196	0.326185
UBA52	-0.601638	0.0358478	0.497099
UBE2D3	-0.749811	0.00517401	0.226414
UBE2Q1-AS1	-0.870379	0.00938782	0.295462
UBE2T	2.12146	0.00506246	NA
UBE3A	1.34071	0.0243457	NA
UBL4B	1.29326	0.0453449	NA
UBLCP1	-1.36817	0.0250852	NA
UBQLNL	1.52385	0.0013358	0.0954129
UBR5-AS1	1.43412	0.0415411	NA
UGT1A9	1.22033	0.0476264	NA
UGT8	1.42737	0.00428702	NA
UNC5C	0.670367	0.000983814	0.0773596
UPB1	-1.1839	0.0149831	NA
UQCC3	-0.861077	0.0314163	0.485153
UQCRFS1	-1.99834	0.0158497	NA
URAHP	-0.670467	0.0469561	0.548996
USF2	-1.00831	0.0061649	0.244647
USP27X	-1.73921	0.0181243	NA
USP50	1.18905	0.00642166	0.251657
USP51	0.588183	0.0477138	0.552618
UTAT33	-0.715045	0.0187464	0.391686
UTP14A	0.956921	0.0270953	0.456092
UXT	-0.991345	0.0428887	NA
UXT-AS1	-1.88712	0.00156311	NA
VAC14-AS1	-0.744575	0.0383284	0.509342
VAMP7	0.761599	0.0355819	0.497068
VAT1L	0.614479	0.0306947	0.485153
VBP1	2.05474	0.0135344	NA
VIM	-1.71823	5.7689e-18	9.25389e-15
VIM-AS1	-1.44075	1.09019e-07	4.06692e-05
VIPR2	-0.585115	0.0187822	0.391788
VKORC1	-0.799642	0.0448691	0.537123
VLDLR-AS1	-1.64321	9.17158e-05	0.0134974
VPS28	-1.02511	0.0403179	NA
VPS4A	-0.780141	0.00667014	0.256584
VSNL1	0.662179	0.027992	0.461865
VSTM2B	-1.54468	0.0371042	NA
WARS	-0.590793	0.0478756	0.552896
WBSCR28	-1.12809	0.0360806	NA
WDPCP	0.926208	0.0154603	0.3638
WDR1	-0.958824	0.000123039	0.0171624
WDR73	-0.74539	0.0222442	0.420903
WDR74	-0.928193	0.00596475	0.241896
WDR83	-0.945944	0.044865	0.537123
WFDC10B	1.36948	0.0335117	NA
WFDC12	-0.85552	0.0429447	0.528135
XCL1	1.23912	0.0253471	NA
XRCC3	-0.87474	0.0179366	0.385484
YBEY	0.993419	0.00901018	0.291396
YWHAG	-0.834265	0.000649691	0.0572621
ZACN	-0.785216	0.000222187	0.0250993
ZAR1	1.75182	0.0225146	NA
ZBTB11-AS1	-1.34097	0.00250597	0.147209
ZBTB12	-1.15191	0.0321612	NA
ZBTB18	-0.914973	0.006167	0.244647
ZBTB20-AS1	-1.25458	0.00183869	0.117041
ZBTB24	1.13918	0.0172391	0.38225
ZBTB25	-1.25626	4.96163e-07	0.000144708
ZC2HC1C	-0.850738	0.0401761	0.516398
ZC4H2	0.865506	0.0172698	0.38225
ZCWPW2	1.77349	0.0414292	NA
ZDHHC20	0.883388	0.0420423	0.524825
ZEB2-AS1	-1.86955	5.62887e-06	0.00119962
ZFAND6	-1.76475	0.0434185	NA
ZFP36L1	-0.911423	0.00305046	0.163938
ZFP36L2	-1.20236	0.0019864	0.124101
ZKSCAN2	0.638397	0.0155749	0.365258
ZNF253	-1.01834	0.0253977	0.445251
ZNF260	0.85537	0.0239432	0.434964
ZNF292	0.79812	0.00144954	0.0997941
ZNF416	-1.06931	0.0453799	NA
ZNF439	0.674191	0.0154674	0.3638
ZNF443	1.31887	0.0203346	NA
ZNF444	0.81995	0.0141609	0.352234
ZNF582-AS1	-0.811034	0.0327432	0.492714
ZNF676	1.52566	0.0127757	NA
ZNF679	0.916605	0.0457954	0.54282
ZNF703	-0.895265	0.0265624	0.452601
ZNF708	-0.97257	0.0289515	0.471483
ZNF806	1.83256	0.0322573	NA
ZNF808	1.34672	0.00155063	0.104511
ZNF814	-0.793032	0.0109437	0.316264
ZNF836	0.835498	0.0477826	0.552618
ZNF844	0.652652	0.0269896	0.455892
ZNHIT6	1.12056	0.00348403	0.177985
ZNRF2P1	1.36826	0.0491513	NA
ZRANB2-AS1	-1.07871	0.00024937	0.027028
ZSWIM8-AS1	-0.98483	0.000723852	0.0627638
ZXDB	-0.774027	0.0358186	0.497099

## Sheet: Table S9 (for Figure 7b)
Table S8. The fold change, p-value and adjusted p-value of DEGs shown in Figure 7b.
Tissue type	AT			SFT			OC-O			OC-C
Gene	log2FoldChange	p-value	Adjusted p-value	log2FoldChange	p-value	Adjusted p-value	log2FoldChange	p-value	Adjusted p-value	log2FoldChange	p-value	Adjusted p-value
OCN	3.01272	0.103107		0.149781	0.967583		0.63321	0.662967		1.53289	0.531101	0.999887
ALP	-0.11443	0.635954	0.947202	-0.121407	0.7804		-0.583756	0.0419405		-0.0956361	0.82374	0.999887
COL2A1	-0.140043	0.366367	0.88025	-0.33561	0.276987	0.999688	0.407951	0.452835	0.86983	-0.249558	0.80076	0.999887
ACAN	-0.623967	0.00146407	0.100364	0.0365519	0.900474	0.999688	0.0750897	0.683202	0.934722	-0.618518	0.317984	0.999887
SOX9	-0.47751	0.224648	0.803809	0.144529	0.79828		-0.630606	0.0876927		-0.509541	0.193125	0.999887
CDH11	0.449319	0.100473	0.675862	0.257146	0.548408	0.999688	-0.184334	0.477487		-0.350251	0.254153	0.999887
PRG4	-0.034736	0.858829	0.986466	0.092446	0.732707	0.999688	0.445093	0.0704824		-0.135823	0.682645	0.999887
COL1A1	1.04732	0.0154121	0.3638	0.786638			0.123467	0.759386	0.968013	-0.348445	0.576644	0.999887
TNC	-0.234464	0.444409	0.906852	1.27814	1.22013e-05	0.00158145	0.38251	0.0647839	0.495008	-0.138861	0.597809	0.999887
FN1	-0.414382	0.434077	0.905894	0.0562952	0.924922	0.999688	0.126912	0.808973	0.969862	-0.947473	0.0782666	0.999887
COL3A1	-0.34627	0.118986	0.702742	0.587417	0.460202	0.999688	-0.823917	4.03114e-08	8.9021e-06	-0.696402	0.240975	0.999887
PPARG	-0.214957	0.572743	0.932089	0.410148	0.432388		-0.622762	0.131835		-0.399688	0.559436	0.999887
ADIPOQ	-0.947029	2.40582e-07	7.87587e-05	-0.131648	0.709743	0.999688	0.0714391	0.74869		-0.0977973	0.761876	0.999887
LPL	-1.88867	5.30011e-08	2.12548e-05	0.530537	0.190646	0.999688	-0.321422	0.110717	0.595473	0.262313	0.475634	0.999887
LEP	-0.582419	0.087833	0.658378	0.819784	0.060446		0.255327	0.448721		0.27629	0.502874	0.999887
SPP1	0.169553	0.786263		-1.08769	0.175751		0.52908	0.344709		-1.10397	0.198493	0.999887
MMP13	0.882195	0.017265	0.38225	-1.59682	5.29269e-07	0.000100614	0.0467287	0.887657		0.0317548	0.93039	0.999887
TIMP1	0.0273768	0.94767	0.99333	0.937492	0.00146308	0.09435	-0.0646158	0.844286		-0.389816	0.366074	0.999887
MMP3	0.159787	0.735514		-1.91781	4.73656e-08	1.35063e-05	0.225795	0.627789		0.0794109	0.84259	0.999887
MMP1	0.306135	0.493567	0.916568	-1.80599	0.023763	0.648423	0.210722	0.659606		0.621591	0.151376	0.999887
IL6	-0.225065	0.725624		0.55346	0.0475605	0.876891	0.353893	0.656505		-0.217598	0.787921	0.999887
MMP8	0.043564	0.880852	0.990352	-0.0651553	0.883602		-0.0444627	0.880479		-0.231275	0.577272	0.999887
POSTN	0.232608	0.507695	0.920145	2.58417	2.80418e-05	0.00313574	-0.0149414	0.980683	0.997042	-0.969213	0.0972117	0.999887
CXCL1	-0.222997	0.61817	0.943285	-0.70376	0.255932	0.999688	0.0789457	0.886038		-0.356965	0.57188	0.999887
IL1RN	0.39075	0.116511	0.698851	0.393354	0.274686	0.999688	0.345704	0.26026		0.374909	0.330238	0.999887
PDGFA	-0.243918	0.551173	0.927599	-0.321556	0.550906		0.0126815	0.977169		-0.420206	0.432411	0.999887
NGF	-0.762885	0.199324		-0.0687449	0.927888		0.0922601	0.90008		-1.30946	0.0914605	0.999887
IL1B	-0.0406339	0.897581	0.99057	0.174863	0.66962		-0.0640353	0.863157		-0.804982	0.0581283	0.999887
CXCL5	0.153599	0.669336	0.956178	0.0520499	0.883657	0.999688	0.834228	0.0823174		0.423795	0.36713	0.999887
DKK1	-1.45216	0.057839		-0.176379	0.870281		-0.460834	0.71501		0.17328	0.838394	0.999887
ENPP2	0.17981	0.528757	0.92182	-0.482617	0.302186		-0.227183	0.446335		0.328394	0.381559	0.999887
CXCL2	-0.474787	0.345786		-0.618192	0.208972		-0.641164	0.348131		-0.580222	0.408882	0.999887
CXCL3	-0.0104324	0.987151		-0.175762	0.634073	0.999688	2.24484	0.0167241		-0.0780687	0.901656	0.999887
IGFBP4	-0.301716	0.186812	0.778764	-0.462927	0.103135	0.999688	-0.169707	0.299505	0.81811	-0.619994	0.297638	0.999887
THBS2	-0.103897	0.562267	0.929297	0.908301	0.154721	0.999688	-0.13442	0.490091	0.878372	-0.365193	0.264653	0.999887
CCL2	-0.0879096	0.797634	0.976065	-0.95878			0.0368474	0.933171		-0.0563988	0.884201	0.999887
CCL5	-0.148674	0.684553	0.959357	0.0667261	0.897234		0.338983	0.498798		-0.146932	0.785361	0.999887
CXCL6	0.0855422	0.869253		-0.404501	0.360184	0.999688	0.186388	0.804628		0.47535	0.562232	0.999887
ICAM1	0.178926	0.604404	0.939868	1.28415	4.99919e-06	0.000731035	0.728408	0.0198013		-0.140205	0.698224	0.999887
IL4	0.577773	0.347629		-1.20663	0.184536		0.672322	0.414892		0.467991	0.625155	0.999887
VCAM1	0.768995	0.0550994	0.58263	-0.17366	0.676558	0.999688	0.320543	0.343732		0.379551	0.394851	0.999887
TIMP3	-0.467892	0.0336889	0.494365	0.429648	0.149061	0.999688	0.260018	0.534108	0.887946	-0.730857	0.0170254	0.999887
TIMP4	-0.0320941	0.893314	0.99057	0.418949	0.2356	0.999688	0.44961	0.141276		0.0724106	0.843389	0.999887

## Sheet: Table S10
	Table S9. Composition of media utilized for trilineage differentiation assay.

[truncated: 2 more sheets: Table S11, Table S12]
